# Supplementary material for: Groundwater-dependent ecosystem map exposes global dryland protection needs
Source: Nature. 2024 Jul 17;632(8023):101–7. doi: 10.1038/s41586-024-07702-8 (PMC11291274; doi:10.1038/s41586-024-07702-8)
Supplement: Supplementary file 3 — Spreadsheet containing ground-truthed vegetation data inventoried within the LFRDB and sPLOTOpen datasets were classified as GDE or non-GDE data according to species and location based on expert and literature review. This table is provided as a separate excel file. [file 41586_2024_7702_MOESM3_ESM.xlsx]

## Sheet: LFRDB
Dominant Species Name	NV_class	OR_class	AZ_class	CA_class	gde_class	gde_cert	gde_type	gde_source	gde_descr
Abies	2	0	2	2	2	2	Vegetation	Landfire	Abies
Abies amabilis	2	0	2	2	2	2	Vegetation	Landfire	Abies amabilis
Abies concolor	2	0	2	2	2	2	Vegetation	Landfire	Abies concolor
Abies grandis	2	0	2	2	2	2	Vegetation	Landfire	Abies grandis
Abies lasiocarpa	2	0	2	2	2	2	Vegetation	Landfire	Abies lasiocarpa
Abies lasiocarpa var. arizonica	2	0	2	2	2	2	Vegetation	Landfire	Abies lasiocarpa var. arizonica
Abies lasiocarpa var. lasiocarpa	2	0	2	2	2	2	Vegetation	Landfire	Abies lasiocarpa var. lasiocarpa
Abies magnifica	2	0	2	2	2	2	Vegetation	Landfire	Abies magnifica
Abies magnifica var. shastensis	2	0	2	2	2	2	Vegetation	Landfire	Abies magnifica var. shastensis
Abies procera	2	0	2	2	2	2	Vegetation	Landfire	Abies procera
Abronia	2	0	2	2	2	2	Vegetation	Landfire	Abronia
Abronia angustifolia	2	0	2	2	2	2	Vegetation	Landfire	Abronia angustifolia
Abronia fragrans	2	0	2	2	2	2	Vegetation	Landfire	Abronia fragrans
Abronia latifolia	2	0	2	2	2	2	Vegetation	Landfire	Abronia latifolia
Abronia maritima	2	0	2	2	2	2	Vegetation	Landfire	Abronia maritima
Abronia umbellata	2	0	2	2	2	2	Vegetation	Landfire	Abronia umbellata
Abronia villosa	2	0	2	2	2	2	Vegetation	Landfire	Abronia villosa
Abronia villosa var. villosa	2	0	2	2	2	2	Vegetation	Landfire	Abronia villosa var. villosa
Abutilon abutiloides	2	0	2	2	2	2	Vegetation	Landfire	Abutilon abutiloides
Acacia	2	0	2	2	2	2	Vegetation	Landfire	Acacia
Acacia angustissima	2	0	2	2	2	2	Vegetation	Landfire	Acacia angustissima
Acacia constricta	2	0	2	2	2	2	Vegetation	Landfire	Acacia constricta
Acacia cyclops	2	0	2	2	2	2	Vegetation	Landfire	Acacia cyclops
Acacia greggii	1	0	2	1	1	2	Vegetation	Landfire	Acacia greggii
Acacia greggii var. greggii	2	0	2	1	1	3	Vegetation	Landfire	Acacia greggii var. greggii
Acacia neovernicosa	2	0	2	2	2	2	Vegetation	Landfire	Acacia neovernicosa
Acacia redolens	2	0	2	2	2	2	Vegetation	Landfire	Acacia redolens
Acamptopappus	2	0	2	2	2	2	Vegetation	Landfire	Acamptopappus
Acamptopappus shockleyi	2	0	2	2	2	2	Vegetation	Landfire	Acamptopappus shockleyi
Acamptopappus sphaerocephalus	2	0	2	2	2	2	Vegetation	Landfire	Acamptopappus sphaerocephalus
Acamptopappus sphaerocephalus var. hirtellus	2	0	2	2	2	2	Vegetation	Landfire	Acamptopappus sphaerocephalus var. hirtellus
Acanthomintha obovata	2	0	2	2	2	2	Vegetation	Landfire	Acanthomintha obovata
Acer	2	0	1	2	1	3	Vegetation	Landfire	Acer
Acer circinatum	2	0	2	2	2	2	Vegetation	Landfire	Acer circinatum
Acer glabrum	2	0	2	2	2	2	Vegetation	Landfire	Acer glabrum
Acer glabrum var. douglasii	2	0	2	2	2	2	Vegetation	Landfire	Acer glabrum var. douglasii
Acer grandidentatum	2	0	1	2	1	3	Vegetation	Landfire	Acer grandidentatum
Acer macrophyllum	2	0	2	2	2	2	Vegetation	Landfire	Acer macrophyllum
Acer negundo	1	0	1	1	1	2	Vegetation	Landfire	Acer negundo
Acer negundo var. californicum	2	0	2	1	1	3	Vegetation	Landfire	Acer negundo var. californicum
Acer platanoides	2	0	2	2	2	2	Vegetation	Landfire	Acer platanoides
Achillea	2	0	2	2	2	2	Vegetation	Landfire	Achillea
Achillea millefolium	2	0	2	2	2	2	Vegetation	Landfire	Achillea millefolium
Achillea millefolium var. occidentalis	2	0	2	2	2	2	Vegetation	Landfire	Achillea millefolium var. occidentalis
Achillea millefolium var. puberula	2	0	2	2	2	2	Vegetation	Landfire	Achillea millefolium var. puberula
Achnatherum	2	0	2	2	2	2	Vegetation	Landfire	Achnatherum
Achnatherum aridum	2	0	2	2	2	2	Vegetation	Landfire	Achnatherum aridum
Achnatherum brachychaetum	2	0	2	2	2	2	Vegetation	Landfire	Achnatherum brachychaetum
Achnatherum diegoense	2	0	2	2	2	2	Vegetation	Landfire	Achnatherum diegoense
Achnatherum hymenoides	2	0	2	2	2	2	Vegetation	Landfire	Achnatherum hymenoides
Achnatherum lemmonii	2	0	2	2	2	2	Vegetation	Landfire	Achnatherum lemmonii
Achnatherum lemmonii var. lemmonii	2	0	2	2	2	2	Vegetation	Landfire	Achnatherum lemmonii var. lemmonii
Achnatherum lettermanii	2	0	2	2	2	2	Vegetation	Landfire	Achnatherum lettermanii
Achnatherum nelsonii	2	0	2	2	2	2	Vegetation	Landfire	Achnatherum nelsonii
Achnatherum nelsonii ssp. dorei	2	0	2	2	2	2	Vegetation	Landfire	Achnatherum nelsonii ssp. dorei
Achnatherum nelsonii ssp. nelsonii	2	0	2	2	2	2	Vegetation	Landfire	Achnatherum nelsonii ssp. nelsonii
Achnatherum occidentale	2	0	2	2	2	2	Vegetation	Landfire	Achnatherum occidentale
Achnatherum occidentale ssp. occidentale	2	0	2	2	2	2	Vegetation	Landfire	Achnatherum occidentale ssp. occidentale
Achnatherum occidentale ssp. pubescens	2	0	2	2	2	2	Vegetation	Landfire	Achnatherum occidentale ssp. pubescens
Achnatherum richardsonii	2	0	2	2	2	2	Vegetation	Landfire	Achnatherum richardsonii
Achnatherum scribneri	2	0	2	2	2	2	Vegetation	Landfire	Achnatherum scribneri
Achnatherum speciosum	2	0	2	2	2	2	Vegetation	Landfire	Achnatherum speciosum
Achnatherum thurberianum	2	0	2	2	2	2	Vegetation	Landfire	Achnatherum thurberianum
Achnatherum webberi	2	0	2	2	2	2	Vegetation	Landfire	Achnatherum webberi
Achyrachaena mollis	2	0	2	2	2	2	Vegetation	Landfire	Achyrachaena mollis
Achyronychia cooperi	2	0	2	2	2	2	Vegetation	Landfire	Achyronychia cooperi
Aconitum columbianum	2	0	2	2	2	2	Vegetation	Landfire	Aconitum columbianum
Acourtia nana	2	0	2	2	2	2	Vegetation	Landfire	Acourtia nana
Acourtia wrightii	2	0	2	2	2	2	Vegetation	Landfire	Acourtia wrightii
Acroptilon repens	2	0	2	2	2	2	Vegetation	Landfire	Acroptilon repens
Adenocaulon bicolor	2	0	2	2	2	2	Vegetation	Landfire	Adenocaulon bicolor
Adenostoma fasciculatum	2	0	2	1	1	3	Vegetation	Landfire	Adenostoma fasciculatum
Adenostoma sparsifolium	2	0	2	1	1	3	Vegetation	Landfire	Adenostoma sparsifolium
Adolphia californica	2	0	2	2	2	2	Vegetation	Landfire	Adolphia californica
Aegilops	2	0	2	2	2	2	Vegetation	Landfire	Aegilops
Aegilops cylindrica	2	0	2	2	2	2	Vegetation	Landfire	Aegilops cylindrica
Aegilops triuncialis	2	0	2	2	2	2	Vegetation	Landfire	Aegilops triuncialis
Aesculus californica	2	0	2	2	2	2	Vegetation	Landfire	Aesculus californica
Agastache	2	0	2	2	2	2	Vegetation	Landfire	Agastache
Agastache urticifolia	2	0	2	2	2	2	Vegetation	Landfire	Agastache urticifolia
Agave	2	0	2	2	2	2	Vegetation	Landfire	Agave
Agave deserti	2	0	2	2	2	2	Vegetation	Landfire	Agave deserti
Agave parryi	2	0	2	2	2	2	Vegetation	Landfire	Agave parryi
Agave parryi ssp. neomexicana	2	0	2	2	2	2	Vegetation	Landfire	Agave parryi ssp. neomexicana
Agave schottii var. schottii	2	0	2	2	2	2	Vegetation	Landfire	Agave schottii var. schottii
Agave toumeyana	2	0	2	2	2	2	Vegetation	Landfire	Agave toumeyana
Agave utahensis	2	0	2	2	2	2	Vegetation	Landfire	Agave utahensis
Ageratina occidentalis	2	0	2	2	2	2	Vegetation	Landfire	Ageratina occidentalis
Agoseris	2	0	2	2	2	2	Vegetation	Landfire	Agoseris
Agoseris glauca	2	0	2	2	2	2	Vegetation	Landfire	Agoseris glauca
Agoseris grandiflora	2	0	2	2	2	2	Vegetation	Landfire	Agoseris grandiflora
Agoseris heterophylla	2	0	2	2	2	2	Vegetation	Landfire	Agoseris heterophylla
Agropyron	2	0	2	2	2	2	Vegetation	Landfire	Agropyron
Agropyron cristatum	2	0	2	2	2	2	Vegetation	Landfire	Agropyron cristatum
Agropyron desertorum	2	0	2	2	2	2	Vegetation	Landfire	Agropyron desertorum
Agrostemma	2	0	2	2	2	2	Vegetation	Landfire	Agrostemma
Agrostis	2	0	2	2	2	2	Vegetation	Landfire	Agrostis
Agrostis avenacea	2	0	2	2	2	2	Vegetation	Landfire	Agrostis avenacea
Agrostis exarata	2	0	2	2	2	2	Vegetation	Landfire	Agrostis exarata
Agrostis gigantea	2	0	2	2	2	2	Vegetation	Landfire	Agrostis gigantea
Agrostis humilis	2	0	2	2	2	2	Vegetation	Landfire	Agrostis humilis
Agrostis oregonensis	2	0	2	2	2	2	Vegetation	Landfire	Agrostis oregonensis
Agrostis pallens	2	0	2	2	2	2	Vegetation	Landfire	Agrostis pallens
Agrostis scabra	2	0	2	2	2	2	Vegetation	Landfire	Agrostis scabra
Agrostis stolonifera	2	0	2	2	2	2	Vegetation	Landfire	Agrostis stolonifera
Ailanthus altissima	2	0	2	2	2	2	Vegetation	Landfire	Ailanthus altissima
Aira caryophyllea	2	0	2	2	2	2	Vegetation	Landfire	Aira caryophyllea
Aira elegans	2	0	2	2	2	2	Vegetation	Landfire	Aira elegans
Alcea rosea	2	0	2	2	2	2	Vegetation	Landfire	Alcea rosea
Alhagi maurorum	2	0	2	1	1	3	Vegetation	Landfire	Alhagi maurorum
Aliciella haydenii	2	0	2	2	2	2	Vegetation	Landfire	Aliciella haydenii
Aliciella latifolia ssp. latifolia	2	0	2	2	2	2	Vegetation	Landfire	Aliciella latifolia ssp. latifolia
Aliciella leptomeria	2	0	2	2	2	2	Vegetation	Landfire	Aliciella leptomeria
Alisma lanceolatum	2	0	2	2	2	2	Vegetation	Landfire	Alisma lanceolatum
Alisma triviale	2	0	2	2	2	2	Vegetation	Landfire	Alisma triviale
All forbs	2	0	2	2	2	2	Vegetation	Landfire	All forbs
All graminoids	2	0	2	2	2	2	Vegetation	Landfire	All graminoids
All shrubs	2	0	2	2	2	2	Vegetation	Landfire	All shrubs
All trees	2	0	2	2	2	2	Vegetation	Landfire	All trees
Allenrolfea	2	0	2	1	1	3	Vegetation	Landfire	Allenrolfea
Allenrolfea occidentalis	1	0	2	1	1	2	Vegetation	Landfire	Allenrolfea occidentalis
Allionia incarnata	2	0	2	2	2	2	Vegetation	Landfire	Allionia incarnata
Allium	2	0	2	2	2	2	Vegetation	Landfire	Allium
Allium acuminatum	2	0	2	2	2	2	Vegetation	Landfire	Allium acuminatum
Allium cernuum	2	0	2	2	2	2	Vegetation	Landfire	Allium cernuum
Allium cratericola	2	0	2	2	2	2	Vegetation	Landfire	Allium cratericola
Allium fibrillum	2	0	2	2	2	2	Vegetation	Landfire	Allium fibrillum
Allium fimbriatum var. fimbriatum	2	0	2	2	2	2	Vegetation	Landfire	Allium fimbriatum var. fimbriatum
Allium geyeri	2	0	2	2	2	2	Vegetation	Landfire	Allium geyeri
Allium geyeri var. tenerum	2	0	2	2	2	2	Vegetation	Landfire	Allium geyeri var. tenerum
Allium lacunosum var. micranthum	2	0	2	2	2	2	Vegetation	Landfire	Allium lacunosum var. micranthum
Allium platycaule	2	0	2	2	2	2	Vegetation	Landfire	Allium platycaule
Allium schoenoprasum	2	0	2	2	2	2	Vegetation	Landfire	Allium schoenoprasum
Allium textile	2	0	2	2	2	2	Vegetation	Landfire	Allium textile
Allium validum	2	0	2	2	2	2	Vegetation	Landfire	Allium validum
Almutaster pauciflorus	2	0	2	2	2	2	Vegetation	Landfire	Almutaster pauciflorus
Alnus	2	0	1	1	1	2	Vegetation	Landfire	Alnus
Alnus incana	2	0	2	1	1	3	Vegetation	Landfire	Alnus incana
Alnus incana ssp. tenuifolia	2	0	2	1	1	3	Vegetation	Landfire	Alnus incana ssp. tenuifolia
Alnus oblongifolia	2	0	2	1	1	3	Vegetation	Landfire	Alnus oblongifolia
Alnus rhombifolia	1	0	2	1	1	2	Vegetation	Landfire	Alnus rhombifolia
Alnus rubra	2	0	2	1	1	3	Vegetation	Landfire	Alnus rubra
Alnus viridis	2	0	2	1	1	3	Vegetation	Landfire	Alnus viridis
Alnus viridis ssp. sinuata	2	0	2	1	1	3	Vegetation	Landfire	Alnus viridis ssp. sinuata
Alopecurus	2	0	2	2	2	2	Vegetation	Landfire	Alopecurus
Alopecurus aequalis	2	0	2	2	2	2	Vegetation	Landfire	Alopecurus aequalis
Alopecurus geniculatus	2	0	2	2	2	2	Vegetation	Landfire	Alopecurus geniculatus
Alopecurus pratensis	2	0	2	2	2	2	Vegetation	Landfire	Alopecurus pratensis
Aloysia wrightii	2	0	2	2	2	2	Vegetation	Landfire	Aloysia wrightii
Alyssum alyssoides	2	0	2	2	2	2	Vegetation	Landfire	Alyssum alyssoides
Alyssum desertorum	2	0	2	2	2	2	Vegetation	Landfire	Alyssum desertorum
Alyssum simplex	2	0	2	2	2	2	Vegetation	Landfire	Alyssum simplex
Amaranthus	2	0	2	2	2	2	Vegetation	Landfire	Amaranthus
Amaranthus blitoides	2	0	2	2	2	2	Vegetation	Landfire	Amaranthus blitoides
Amaranthus palmeri	2	0	2	2	2	2	Vegetation	Landfire	Amaranthus palmeri
Amaranthus retroflexus	2	0	2	2	2	2	Vegetation	Landfire	Amaranthus retroflexus
Ambrosia	2	0	2	2	2	2	Vegetation	Landfire	Ambrosia
Ambrosia acanthicarpa	2	0	2	2	2	2	Vegetation	Landfire	Ambrosia acanthicarpa
Ambrosia ambrosioides	2	0	2	2	2	2	Vegetation	Landfire	Ambrosia ambrosioides
Ambrosia artemisiifolia	2	0	2	2	2	2	Vegetation	Landfire	Ambrosia artemisiifolia
Ambrosia chamissonis	2	0	2	2	2	2	Vegetation	Landfire	Ambrosia chamissonis
Ambrosia chenopodiifolia	2	0	2	2	2	2	Vegetation	Landfire	Ambrosia chenopodiifolia
Ambrosia confertiflora	2	0	2	2	2	2	Vegetation	Landfire	Ambrosia confertiflora
Ambrosia deltoidea	2	0	2	2	2	2	Vegetation	Landfire	Ambrosia deltoidea
Ambrosia dumosa	2	0	2	1	1	3	Vegetation	Landfire	Ambrosia dumosa
Ambrosia eriocentra	2	0	2	2	2	2	Vegetation	Landfire	Ambrosia eriocentra
Ambrosia ilicifolia	2	0	2	2	2	2	Vegetation	Landfire	Ambrosia ilicifolia
Ambrosia psilostachya	2	0	2	2	2	2	Vegetation	Landfire	Ambrosia psilostachya
Ambrosia tomentosa	2	0	2	2	2	2	Vegetation	Landfire	Ambrosia tomentosa
Amelanchier	1	0	1	2	1	2	Vegetation	Landfire	Amelanchier
Amelanchier alnifolia	2	0	2	2	2	2	Vegetation	Landfire	Amelanchier alnifolia
Amelanchier alnifolia var. alnifolia	2	0	2	2	2	2	Vegetation	Landfire	Amelanchier alnifolia var. alnifolia
Amelanchier utahensis	2	0	2	2	2	2	Vegetation	Landfire	Amelanchier utahensis
Amelanchier utahensis var. utahensis	2	0	2	2	2	2	Vegetation	Landfire	Amelanchier utahensis var. utahensis
Ammophila arenaria	2	0	2	2	2	2	Vegetation	Landfire	Ammophila arenaria
Ammoselinum giganteum	2	0	2	2	2	2	Vegetation	Landfire	Ammoselinum giganteum
Amorpha californica	2	0	2	2	2	2	Vegetation	Landfire	Amorpha californica
Amorpha canescens	2	0	2	2	2	2	Vegetation	Landfire	Amorpha canescens
Amorpha fruticosa	2	0	2	2	2	2	Vegetation	Landfire	Amorpha fruticosa
Amphipappus fremontii	2	0	2	2	2	2	Vegetation	Landfire	Amphipappus fremontii
Amsinckia	2	0	2	2	2	2	Vegetation	Landfire	Amsinckia
Amsinckia eastwoodiae	2	0	2	2	2	2	Vegetation	Landfire	Amsinckia eastwoodiae
Amsinckia menziesii	2	0	2	2	2	2	Vegetation	Landfire	Amsinckia menziesii
Amsinckia menziesii var. intermedia	2	0	2	2	2	2	Vegetation	Landfire	Amsinckia menziesii var. intermedia
Amsinckia menziesii var. menziesii	2	0	2	2	2	2	Vegetation	Landfire	Amsinckia menziesii var. menziesii
Amsinckia tessellata	2	0	2	2	2	2	Vegetation	Landfire	Amsinckia tessellata
Amsinckia vernicosa	2	0	2	2	2	2	Vegetation	Landfire	Amsinckia vernicosa
Amsonia tomentosa	2	0	2	2	2	2	Vegetation	Landfire	Amsonia tomentosa
Anagallis arvensis	2	0	2	2	2	2	Vegetation	Landfire	Anagallis arvensis
Anaphalis	2	0	2	2	2	2	Vegetation	Landfire	Anaphalis
Anaphalis margaritacea	2	0	2	2	2	2	Vegetation	Landfire	Anaphalis margaritacea
Andropogon gerardii	2	0	2	2	2	2	Vegetation	Landfire	Andropogon gerardii
Andropogon glomeratus	2	0	2	2	2	2	Vegetation	Landfire	Andropogon glomeratus
Androsace septentrionalis	2	0	2	2	2	2	Vegetation	Landfire	Androsace septentrionalis
Anemone drummondii	2	0	2	2	2	2	Vegetation	Landfire	Anemone drummondii
Anemone narcissiflora var. zephyra	2	0	2	2	2	2	Vegetation	Landfire	Anemone narcissiflora var. zephyra
Anemopsis californica	2	0	1	1	1	2	Vegetation	Landfire	Anemopsis californica
Angelica	2	0	2	2	2	2	Vegetation	Landfire	Angelica
Angelica arguta	2	0	2	2	2	2	Vegetation	Landfire	Angelica arguta
Angelica dawsonii	2	0	2	2	2	2	Vegetation	Landfire	Angelica dawsonii
Anisacanthus thurberi	2	0	2	2	2	2	Vegetation	Landfire	Anisacanthus thurberi
Antennaria	2	0	2	2	2	2	Vegetation	Landfire	Antennaria
Antennaria alpina	2	0	2	2	2	2	Vegetation	Landfire	Antennaria alpina
Antennaria anaphaloides	2	0	2	2	2	2	Vegetation	Landfire	Antennaria anaphaloides
Antennaria dimorpha	2	0	2	2	2	2	Vegetation	Landfire	Antennaria dimorpha
Antennaria flagellaris	2	0	2	2	2	2	Vegetation	Landfire	Antennaria flagellaris
Antennaria lanata	2	0	2	2	2	2	Vegetation	Landfire	Antennaria lanata
Antennaria luzuloides	2	0	2	2	2	2	Vegetation	Landfire	Antennaria luzuloides
Antennaria media	2	0	2	2	2	2	Vegetation	Landfire	Antennaria media
Antennaria microphylla	2	0	2	2	2	2	Vegetation	Landfire	Antennaria microphylla
Antennaria neglecta	2	0	2	2	2	2	Vegetation	Landfire	Antennaria neglecta
Antennaria parvifolia	2	0	2	2	2	2	Vegetation	Landfire	Antennaria parvifolia
Antennaria racemosa	2	0	2	2	2	2	Vegetation	Landfire	Antennaria racemosa
Antennaria rosea	2	0	2	2	2	2	Vegetation	Landfire	Antennaria rosea
Antennaria rosulata	2	0	2	2	2	2	Vegetation	Landfire	Antennaria rosulata
Antennaria umbrinella	2	0	2	2	2	2	Vegetation	Landfire	Antennaria umbrinella
Anthemis cotula	2	0	2	2	2	2	Vegetation	Landfire	Anthemis cotula
Antheropeas lanosum	2	0	2	2	2	2	Vegetation	Landfire	Antheropeas lanosum
Antheropeas wallacei	2	0	2	2	2	2	Vegetation	Landfire	Antheropeas wallacei
Anthoxanthum odoratum	2	0	2	2	2	2	Vegetation	Landfire	Anthoxanthum odoratum
Anthriscus caucalis	2	0	2	2	2	2	Vegetation	Landfire	Anthriscus caucalis
Anulocaulis annulatus	2	0	2	2	2	2	Vegetation	Landfire	Anulocaulis annulatus
Apiaceae	2	0	2	2	2	2	Vegetation	Landfire	Apiaceae
Apium graveolens	2	0	2	2	2	2	Vegetation	Landfire	Apium graveolens
Apocynum androsaemifolium	2	0	2	2	2	2	Vegetation	Landfire	Apocynum androsaemifolium
Apocynum cannabinum	2	0	2	2	2	2	Vegetation	Landfire	Apocynum cannabinum
Aquilegia	2	0	2	2	2	2	Vegetation	Landfire	Aquilegia
Aquilegia coerulea	2	0	2	2	2	2	Vegetation	Landfire	Aquilegia coerulea
Aquilegia flavescens	2	0	2	2	2	2	Vegetation	Landfire	Aquilegia flavescens
Aquilegia micrantha	2	0	2	2	2	2	Vegetation	Landfire	Aquilegia micrantha
Aquilegia scopulorum	2	0	2	2	2	2	Vegetation	Landfire	Aquilegia scopulorum
Arabis	2	0	2	2	2	2	Vegetation	Landfire	Arabis
Arabis holboellii var. retrofracta	2	0	2	2	2	2	Vegetation	Landfire	Arabis holboellii var. retrofracta
Arabis rigidissima	2	0	2	2	2	2	Vegetation	Landfire	Arabis rigidissima
Arabis sparsiflora var. subvillosa	2	0	2	2	2	2	Vegetation	Landfire	Arabis sparsiflora var. subvillosa
Aralia nudicaulis	2	0	2	2	2	2	Vegetation	Landfire	Aralia nudicaulis
Arbutus arizonica	2	0	2	2	2	2	Vegetation	Landfire	Arbutus arizonica
Arbutus menziesii	2	0	2	2	2	2	Vegetation	Landfire	Arbutus menziesii
Arctostaphylos	2	0	2	2	2	2	Vegetation	Landfire	Arctostaphylos
Arctostaphylos bakeri	2	0	2	2	2	2	Vegetation	Landfire	Arctostaphylos bakeri
Arctostaphylos bakeri ssp. bakeri	2	0	2	2	2	2	Vegetation	Landfire	Arctostaphylos bakeri ssp. bakeri
Arctostaphylos bakeri ssp. sublaevis	2	0	2	2	2	2	Vegetation	Landfire	Arctostaphylos bakeri ssp. sublaevis
Arctostaphylos canescens	2	0	2	2	2	2	Vegetation	Landfire	Arctostaphylos canescens
Arctostaphylos canescens ssp. canescens	2	0	2	2	2	2	Vegetation	Landfire	Arctostaphylos canescens ssp. canescens
Arctostaphylos columbiana	2	0	2	2	2	2	Vegetation	Landfire	Arctostaphylos columbiana
Arctostaphylos glandulosa	2	0	2	2	2	2	Vegetation	Landfire	Arctostaphylos glandulosa
Arctostaphylos glandulosa ssp. adamsii	2	0	2	2	2	2	Vegetation	Landfire	Arctostaphylos glandulosa ssp. adamsii
Arctostaphylos glandulosa ssp. glandulosa	2	0	2	2	2	2	Vegetation	Landfire	Arctostaphylos glandulosa ssp. glandulosa
Arctostaphylos glandulosa ssp. zacaensis	2	0	2	2	2	2	Vegetation	Landfire	Arctostaphylos glandulosa ssp. zacaensis
Arctostaphylos glauca	2	0	2	2	2	2	Vegetation	Landfire	Arctostaphylos glauca
Arctostaphylos glutinosa	2	0	2	2	2	2	Vegetation	Landfire	Arctostaphylos glutinosa
Arctostaphylos hookeri	2	0	2	2	2	2	Vegetation	Landfire	Arctostaphylos hookeri
Arctostaphylos hookeri ssp. montana	2	0	2	2	2	2	Vegetation	Landfire	Arctostaphylos hookeri ssp. montana
Arctostaphylos manzanita	2	0	2	2	2	2	Vegetation	Landfire	Arctostaphylos manzanita
Arctostaphylos manzanita ssp. glaucescens	2	0	2	2	2	2	Vegetation	Landfire	Arctostaphylos manzanita ssp. glaucescens
Arctostaphylos manzanita ssp. manzanita	2	0	2	2	2	2	Vegetation	Landfire	Arctostaphylos manzanita ssp. manzanita
Arctostaphylos mendocinoensis	2	0	2	2	2	2	Vegetation	Landfire	Arctostaphylos mendocinoensis
Arctostaphylos mewukka	2	0	2	2	2	2	Vegetation	Landfire	Arctostaphylos mewukka
Arctostaphylos myrtifolia	2	0	2	2	2	2	Vegetation	Landfire	Arctostaphylos myrtifolia
Arctostaphylos nevadensis	2	0	2	2	2	2	Vegetation	Landfire	Arctostaphylos nevadensis
Arctostaphylos nummularia	2	0	2	2	2	2	Vegetation	Landfire	Arctostaphylos nummularia
Arctostaphylos obispoensis	2	0	2	2	2	2	Vegetation	Landfire	Arctostaphylos obispoensis
Arctostaphylos patula	2	0	2	2	2	2	Vegetation	Landfire	Arctostaphylos patula
Arctostaphylos pringlei	2	0	2	2	2	2	Vegetation	Landfire	Arctostaphylos pringlei
Arctostaphylos pungens	2	0	2	2	2	2	Vegetation	Landfire	Arctostaphylos pungens
Arctostaphylos refugioensis	2	0	2	2	2	2	Vegetation	Landfire	Arctostaphylos refugioensis
Arctostaphylos stanfordiana	2	0	2	2	2	2	Vegetation	Landfire	Arctostaphylos stanfordiana
Arctostaphylos uva-ursi	2	0	2	2	2	2	Vegetation	Landfire	Arctostaphylos uva-ursi
Arctostaphylos viscida	2	0	2	2	2	2	Vegetation	Landfire	Arctostaphylos viscida
Arctostaphylos viscida ssp. pulchella	2	0	2	2	2	2	Vegetation	Landfire	Arctostaphylos viscida ssp. pulchella
Arctostaphylos viscida ssp. viscida	2	0	2	2	2	2	Vegetation	Landfire	Arctostaphylos viscida ssp. viscida
Arenaria	2	0	2	2	2	2	Vegetation	Landfire	Arenaria
Arenaria aculeata	2	0	2	2	2	2	Vegetation	Landfire	Arenaria aculeata
Arenaria capillaris	2	0	2	2	2	2	Vegetation	Landfire	Arenaria capillaris
Arenaria capillaris ssp. americana	2	0	2	2	2	2	Vegetation	Landfire	Arenaria capillaris ssp. americana
Arenaria congesta	2	0	2	2	2	2	Vegetation	Landfire	Arenaria congesta
Arenaria congesta var. congesta	2	0	2	2	2	2	Vegetation	Landfire	Arenaria congesta var. congesta
Arenaria fendleri	2	0	2	2	2	2	Vegetation	Landfire	Arenaria fendleri
Arenaria hookeri	2	0	2	2	2	2	Vegetation	Landfire	Arenaria hookeri
Arenaria hookeri ssp. hookeri	2	0	2	2	2	2	Vegetation	Landfire	Arenaria hookeri ssp. hookeri
Arenaria kingii	2	0	2	2	2	2	Vegetation	Landfire	Arenaria kingii
Arenaria kingii ssp. compacta	2	0	2	2	2	2	Vegetation	Landfire	Arenaria kingii ssp. compacta
Arenaria serpyllifolia	2	0	2	2	2	2	Vegetation	Landfire	Arenaria serpyllifolia
Argemone mexicana	2	0	2	2	2	2	Vegetation	Landfire	Argemone mexicana
Argemone munita	2	0	2	2	2	2	Vegetation	Landfire	Argemone munita
Argentina anserina	2	0	2	2	2	2	Vegetation	Landfire	Argentina anserina
Argentina egedii ssp. egedii	2	0	2	2	2	2	Vegetation	Landfire	Argentina egedii ssp. egedii
Argythamnia	2	0	2	2	2	2	Vegetation	Landfire	Argythamnia
Argythamnia lanceolata	2	0	2	2	2	2	Vegetation	Landfire	Argythamnia lanceolata
Aristida	2	0	2	2	2	2	Vegetation	Landfire	Aristida
Aristida adscensionis	2	0	2	2	2	2	Vegetation	Landfire	Aristida adscensionis
Aristida arizonica	2	0	2	2	2	2	Vegetation	Landfire	Aristida arizonica
Aristida divaricata	2	0	2	2	2	2	Vegetation	Landfire	Aristida divaricata
Aristida havardii	2	0	2	2	2	2	Vegetation	Landfire	Aristida havardii
Aristida oligantha	2	0	2	2	2	2	Vegetation	Landfire	Aristida oligantha
Aristida pansa	2	0	2	2	2	2	Vegetation	Landfire	Aristida pansa
Aristida purpurea	2	0	2	2	2	2	Vegetation	Landfire	Aristida purpurea
Aristida purpurea var. fendleriana	2	0	2	2	2	2	Vegetation	Landfire	Aristida purpurea var. fendleriana
Aristida purpurea var. longiseta	2	0	2	2	2	2	Vegetation	Landfire	Aristida purpurea var. longiseta
Aristida purpurea var. nealleyi	2	0	2	2	2	2	Vegetation	Landfire	Aristida purpurea var. nealleyi
Aristida purpurea var. purpurea	2	0	2	2	2	2	Vegetation	Landfire	Aristida purpurea var. purpurea
Aristida purpurea var. wrightii	2	0	2	2	2	2	Vegetation	Landfire	Aristida purpurea var. wrightii
Aristida schiedeana var. orcuttiana	2	0	2	2	2	2	Vegetation	Landfire	Aristida schiedeana var. orcuttiana
Aristida ternipes	2	0	2	2	2	2	Vegetation	Landfire	Aristida ternipes
Arnica	2	0	2	2	2	2	Vegetation	Landfire	Arnica
Arnica amplexicaulis	2	0	2	2	2	2	Vegetation	Landfire	Arnica amplexicaulis
Arnica chamissonis	2	0	2	2	2	2	Vegetation	Landfire	Arnica chamissonis
Arnica chamissonis ssp. foliosa	2	0	2	2	2	2	Vegetation	Landfire	Arnica chamissonis ssp. foliosa
Arnica cordifolia	2	0	2	2	2	2	Vegetation	Landfire	Arnica cordifolia
Arnica diversifolia	2	0	2	2	2	2	Vegetation	Landfire	Arnica diversifolia
Arnica latifolia	2	0	2	2	2	2	Vegetation	Landfire	Arnica latifolia
Arnica longifolia	2	0	2	2	2	2	Vegetation	Landfire	Arnica longifolia
Arnica mollis	2	0	2	2	2	2	Vegetation	Landfire	Arnica mollis
Arnica rydbergii	2	0	2	2	2	2	Vegetation	Landfire	Arnica rydbergii
Arnica sororia	2	0	2	2	2	2	Vegetation	Landfire	Arnica sororia
Arrhenatherum elatius	2	0	2	2	2	2	Vegetation	Landfire	Arrhenatherum elatius
Artemisia	2	0	2	2	2	2	Vegetation	Landfire	Artemisia
Artemisia arbuscula	2	0	2	2	2	2	Vegetation	Landfire	Artemisia arbuscula
Artemisia arbuscula ssp. arbuscula	2	0	2	2	2	2	Vegetation	Landfire	Artemisia arbuscula ssp. arbuscula
Artemisia arbuscula ssp. longiloba	2	0	2	2	2	2	Vegetation	Landfire	Artemisia arbuscula ssp. longiloba
Artemisia arctica ssp. arctica	2	0	2	2	2	2	Vegetation	Landfire	Artemisia arctica ssp. arctica
Artemisia biennis	2	0	2	2	2	2	Vegetation	Landfire	Artemisia biennis
Artemisia bigelovii	2	0	2	2	2	2	Vegetation	Landfire	Artemisia bigelovii
Artemisia californica	1	0	2	2	1	3	Vegetation	Landfire	Artemisia californica
Artemisia campestris	2	0	2	2	2	2	Vegetation	Landfire	Artemisia campestris
Artemisia cana	1	0	2	2	1	3	Vegetation	Landfire	Artemisia cana
Artemisia cana ssp. cana	2	0	2	2	2	2	Vegetation	Landfire	Artemisia cana ssp. cana
Artemisia cana ssp. viscidula	2	0	2	2	2	2	Vegetation	Landfire	Artemisia cana ssp. viscidula
Artemisia carruthii	2	0	2	2	2	2	Vegetation	Landfire	Artemisia carruthii
Artemisia douglasiana	2	0	2	2	2	2	Vegetation	Landfire	Artemisia douglasiana
Artemisia dracunculus	2	0	2	2	2	2	Vegetation	Landfire	Artemisia dracunculus
Artemisia filifolia	2	0	2	2	2	2	Vegetation	Landfire	Artemisia filifolia
Artemisia frigida	2	0	2	2	2	2	Vegetation	Landfire	Artemisia frigida
Artemisia longifolia	2	0	2	2	2	2	Vegetation	Landfire	Artemisia longifolia
Artemisia ludoviciana	2	0	2	2	2	2	Vegetation	Landfire	Artemisia ludoviciana
Artemisia ludoviciana ssp. candicans	2	0	2	2	2	2	Vegetation	Landfire	Artemisia ludoviciana ssp. candicans
Artemisia michauxiana	2	0	2	2	2	2	Vegetation	Landfire	Artemisia michauxiana
Artemisia nesiotica	2	0	2	2	2	2	Vegetation	Landfire	Artemisia nesiotica
Artemisia nova	2	0	2	2	2	2	Vegetation	Landfire	Artemisia nova
Artemisia pedatifida	2	0	2	2	2	2	Vegetation	Landfire	Artemisia pedatifida
Artemisia pycnocephala	2	0	2	2	2	2	Vegetation	Landfire	Artemisia pycnocephala
Artemisia pygmaea	2	0	2	2	2	2	Vegetation	Landfire	Artemisia pygmaea
Artemisia rigida	2	0	2	2	2	2	Vegetation	Landfire	Artemisia rigida
Artemisia rothrockii	2	0	2	2	2	2	Vegetation	Landfire	Artemisia rothrockii
Artemisia scopulorum	2	0	2	2	2	2	Vegetation	Landfire	Artemisia scopulorum
Artemisia tridentata	2	1	2	1	1	2	Vegetation	Landfire	Artemisia tridentata
Artemisia tridentata ssp. parishii	2	0	2	1	1	3	Vegetation	Landfire	Artemisia tridentata ssp. parishii
Artemisia tridentata ssp. spiciformis	2	0	2	1	1	3	Vegetation	Landfire	Artemisia tridentata ssp. spiciformis
Artemisia tridentata ssp. tridentata	1	1	2	1	1	2	Vegetation	Landfire	Artemisia tridentata ssp. tridentata
Artemisia tridentata ssp. vaseyana	2	0	2	1	1	3	Vegetation	Landfire	Artemisia tridentata ssp. vaseyana
Artemisia tridentata ssp. wyomingensis	2	0	2	1	1	3	Vegetation	Landfire	Artemisia tridentata ssp. wyomingensis
Artemisia tripartita	2	0	2	2	2	2	Vegetation	Landfire	Artemisia tripartita
Artemisia tripartita ssp. tripartita	2	0	2	2	2	2	Vegetation	Landfire	Artemisia tripartita ssp. tripartita
Arthrocnemum subterminale	2	0	2	2	2	2	Vegetation	Landfire	Arthrocnemum subterminale
Arundo donax	2	0	2	1	1	3	Vegetation	Landfire	Arundo donax
Asarum caudatum	2	0	2	2	2	2	Vegetation	Landfire	Asarum caudatum
Asclepias fascicularis	2	0	2	2	2	2	Vegetation	Landfire	Asclepias fascicularis
Aspidotis densa	2	0	2	2	2	2	Vegetation	Landfire	Aspidotis densa
Aster	2	0	2	1	1	3	Vegetation	Landfire	Aster
Asteraceae	2	0	2	2	2	2	Vegetation	Landfire	Asteraceae
Astragalus	2	0	2	2	2	2	Vegetation	Landfire	Astragalus
Astragalus didymocarpus	2	0	2	2	2	2	Vegetation	Landfire	Astragalus didymocarpus
Astragalus filipes	2	0	2	2	2	2	Vegetation	Landfire	Astragalus filipes
Astragalus kentrophyta	2	0	2	2	2	2	Vegetation	Landfire	Astragalus kentrophyta
Astragalus kentrophyta var. danaus	2	0	2	2	2	2	Vegetation	Landfire	Astragalus kentrophyta var. danaus
Astragalus layneae	2	0	2	2	2	2	Vegetation	Landfire	Astragalus layneae
Astragalus lentiginosus	2	0	2	2	2	2	Vegetation	Landfire	Astragalus lentiginosus
Astragalus lonchocarpus	2	0	2	2	2	2	Vegetation	Landfire	Astragalus lonchocarpus
Astragalus moencoppensis	2	0	2	2	2	2	Vegetation	Landfire	Astragalus moencoppensis
Astragalus nuttallianus	2	0	2	2	2	2	Vegetation	Landfire	Astragalus nuttallianus
Astragalus oxyphysus	2	0	2	2	2	2	Vegetation	Landfire	Astragalus oxyphysus
Astragalus spatulatus	2	0	2	2	2	2	Vegetation	Landfire	Astragalus spatulatus
Astragalus tenellus	2	0	2	2	2	2	Vegetation	Landfire	Astragalus tenellus
Astragalus traskiae	2	0	2	2	2	2	Vegetation	Landfire	Astragalus traskiae
Astragalus trichopodus	2	0	2	2	2	2	Vegetation	Landfire	Astragalus trichopodus
Athyrium filix-femina	2	0	2	2	2	2	Vegetation	Landfire	Athyrium filix-femina
Atrichoseris platyphylla	2	0	2	2	2	2	Vegetation	Landfire	Atrichoseris platyphylla
Atriplex	2	0	2	2	2	2	Vegetation	Landfire	Atriplex
Atriplex argentea	2	0	2	2	2	2	Vegetation	Landfire	Atriplex argentea
Atriplex canescens	1	1	2	1	1	2	Vegetation	Landfire	Atriplex canescens
Atriplex canescens var. canescens	2	0	2	1	1	3	Vegetation	Landfire	Atriplex canescens var. canescens
Atriplex confertifolia	1	0	2	1	1	2	Vegetation	Landfire	Atriplex confertifolia
Atriplex corrugata	2	0	2	2	2	2	Vegetation	Landfire	Atriplex corrugata
Atriplex cuneata	2	0	2	2	2	2	Vegetation	Landfire	Atriplex cuneata
Atriplex cuneata ssp. cuneata	2	0	2	2	2	2	Vegetation	Landfire	Atriplex cuneata ssp. cuneata
Atriplex elegans	2	0	2	2	2	2	Vegetation	Landfire	Atriplex elegans
Atriplex falcata	2	0	2	2	2	2	Vegetation	Landfire	Atriplex falcata
Atriplex gardneri	2	0	2	2	2	2	Vegetation	Landfire	Atriplex gardneri
Atriplex garrettii	2	0	2	2	2	2	Vegetation	Landfire	Atriplex garrettii
Atriplex hymenelytra	2	0	2	1	1	3	Vegetation	Landfire	Atriplex hymenelytra
Atriplex lentiformis	2	0	2	1	1	3	Vegetation	Landfire	Atriplex lentiformis
Atriplex lentiformis ssp. lentiformis	2	0	2	1	1	3	Vegetation	Landfire	Atriplex lentiformis ssp. lentiformis
Atriplex obovata	2	0	2	2	2	2	Vegetation	Landfire	Atriplex obovata
Atriplex parryi	2	0	2	1	1	3	Vegetation	Landfire	Atriplex parryi
Atriplex phyllostegia	2	0	2	2	2	2	Vegetation	Landfire	Atriplex phyllostegia
Atriplex polycarpa	2	0	2	1	1	3	Vegetation	Landfire	Atriplex polycarpa
Atriplex powellii	2	0	2	2	2	2	Vegetation	Landfire	Atriplex powellii
Atriplex prostrata	2	0	2	1	1	3	Vegetation	Landfire	Atriplex prostrata
Atriplex rosea	2	0	2	2	2	2	Vegetation	Landfire	Atriplex rosea
Atriplex serenana	2	0	2	2	2	2	Vegetation	Landfire	Atriplex serenana
Atriplex spinifera	2	0	2	1	1	3	Vegetation	Landfire	Atriplex spinifera
Atriplex torreyi	1	0	2	2	1	3	Vegetation	Landfire	Atriplex torreyi
Atriplex tridentata	2	0	2	2	2	2	Vegetation	Landfire	Atriplex tridentata
Atriplex vallicola	2	0	2	2	2	2	Vegetation	Landfire	Atriplex vallicola
Atriplex watsonii	2	0	2	2	2	2	Vegetation	Landfire	Atriplex watsonii
Avena	2	0	2	2	2	2	Vegetation	Landfire	Avena
Avena barbata	2	0	2	2	2	2	Vegetation	Landfire	Avena barbata
Avena fatua	2	0	2	2	2	2	Vegetation	Landfire	Avena fatua
Avena sativa	2	0	2	2	2	2	Vegetation	Landfire	Avena sativa
Azolla	2	0	2	2	2	2	Vegetation	Landfire	Azolla
Azolla filiculoides	2	0	2	2	2	2	Vegetation	Landfire	Azolla filiculoides
Baccharis	2	0	1	2	1	3	Vegetation	Landfire	Baccharis
Baccharis emoryi	2	0	2	1	1	3	Vegetation	Landfire	Baccharis emoryi
Baccharis pilularis	2	0	2	1	1	3	Vegetation	Landfire	Baccharis pilularis
Baccharis pteronioides	2	0	2	2	2	2	Vegetation	Landfire	Baccharis pteronioides
Baccharis salicifolia	0	0	0	1	1	3	Vegetation	Landfire	Baccharis salicifolia
Baccharis salicina	2	0	2	2	2	2	Vegetation	Landfire	Baccharis salicina
Baccharis sarothroides	1	0	2	1	1	2	Vegetation	Landfire	Baccharis sarothroides
Baccharis sergiloides	1	0	2	1	1	2	Vegetation	Landfire	Baccharis sergiloides
Baccharis wrightii	2	0	2	2	2	2	Vegetation	Landfire	Baccharis wrightii
Bahia absinthifolia	2	0	2	2	2	2	Vegetation	Landfire	Bahia absinthifolia
Bahia dissecta	2	0	2	2	2	2	Vegetation	Landfire	Bahia dissecta
Baileya multiradiata	2	0	2	2	2	2	Vegetation	Landfire	Baileya multiradiata
Balsamorhiza	2	0	2	2	2	2	Vegetation	Landfire	Balsamorhiza
Balsamorhiza careyana	2	0	2	2	2	2	Vegetation	Landfire	Balsamorhiza careyana
Balsamorhiza hookeri	2	0	2	2	2	2	Vegetation	Landfire	Balsamorhiza hookeri
Balsamorhiza incana	2	0	2	2	2	2	Vegetation	Landfire	Balsamorhiza incana
Balsamorhiza macrophylla	2	0	2	2	2	2	Vegetation	Landfire	Balsamorhiza macrophylla
Balsamorhiza sagittata	2	0	2	2	2	2	Vegetation	Landfire	Balsamorhiza sagittata
Balsamorhiza serrata	2	0	2	2	2	2	Vegetation	Landfire	Balsamorhiza serrata
Bassia	2	0	2	2	2	2	Vegetation	Landfire	Bassia
Bassia americana	2	0	2	2	2	2	Vegetation	Landfire	Bassia americana
Bassia californica	2	0	2	2	2	2	Vegetation	Landfire	Bassia californica
Bassia hyssopifolia	2	0	2	2	2	2	Vegetation	Landfire	Bassia hyssopifolia
Bassia scoparia	2	0	2	2	2	2	Vegetation	Landfire	Bassia scoparia
Batis maritima	2	0	2	2	2	2	Vegetation	Landfire	Batis maritima
Bebbia juncea	2	0	2	2	2	2	Vegetation	Landfire	Bebbia juncea
Bebbia juncea var. aspera	2	0	2	2	2	2	Vegetation	Landfire	Bebbia juncea var. aspera
Berberis fendleri	2	0	2	2	2	2	Vegetation	Landfire	Berberis fendleri
Berteroa incana	2	0	2	2	2	2	Vegetation	Landfire	Berteroa incana
Betula nana	2	0	2	2	2	2	Vegetation	Landfire	Betula nana
Betula occidentalis	2	0	2	2	2	2	Vegetation	Landfire	Betula occidentalis
Betula papyrifera	2	0	2	2	2	2	Vegetation	Landfire	Betula papyrifera
Betula papyrifera var. papyrifera	2	0	2	2	2	2	Vegetation	Landfire	Betula papyrifera var. papyrifera
Bidens cernua	2	0	2	2	2	2	Vegetation	Landfire	Bidens cernua
Blennosperma nanum var. nanum	2	0	2	2	2	2	Vegetation	Landfire	Blennosperma nanum var. nanum
Blepharipappus scaber	2	0	2	2	2	2	Vegetation	Landfire	Blepharipappus scaber
Blepharoneuron tricholepis	2	0	2	2	2	2	Vegetation	Landfire	Blepharoneuron tricholepis
Bloomeria crocea	2	0	2	2	2	2	Vegetation	Landfire	Bloomeria crocea
Bolboschoenus maritimus	2	0	2	2	2	2	Vegetation	Landfire	Bolboschoenus maritimus
Bothriochloa	2	0	2	2	2	2	Vegetation	Landfire	Bothriochloa
Bothriochloa barbinodis	2	0	2	2	2	2	Vegetation	Landfire	Bothriochloa barbinodis
Bothriochloa laguroides ssp. torreyana	2	0	2	2	2	2	Vegetation	Landfire	Bothriochloa laguroides ssp. torreyana
Bouchea	2	0	2	2	2	2	Vegetation	Landfire	Bouchea
Bouteloua	2	0	2	2	2	2	Vegetation	Landfire	Bouteloua
Bouteloua aristidoides	2	0	2	2	2	2	Vegetation	Landfire	Bouteloua aristidoides
Bouteloua barbata	2	0	2	2	2	2	Vegetation	Landfire	Bouteloua barbata
Bouteloua breviseta	2	0	2	2	2	2	Vegetation	Landfire	Bouteloua breviseta
Bouteloua curtipendula	2	0	2	2	2	2	Vegetation	Landfire	Bouteloua curtipendula
Bouteloua dactyloides	2	0	2	2	2	2	Vegetation	Landfire	Bouteloua dactyloides
Bouteloua eriopoda	2	0	2	2	2	2	Vegetation	Landfire	Bouteloua eriopoda
Bouteloua gracilis	2	0	2	2	2	2	Vegetation	Landfire	Bouteloua gracilis
Bouteloua hirsuta	2	0	2	2	2	2	Vegetation	Landfire	Bouteloua hirsuta
Bouteloua repens	2	0	2	2	2	2	Vegetation	Landfire	Bouteloua repens
Bouteloua trifida	2	0	2	2	2	2	Vegetation	Landfire	Bouteloua trifida
Bowlesia	2	0	2	2	2	2	Vegetation	Landfire	Bowlesia
Brachypodium distachyon	2	0	2	2	2	2	Vegetation	Landfire	Brachypodium distachyon
Brasenia	2	0	2	2	2	2	Vegetation	Landfire	Brasenia
Brasenia schreberi	2	0	2	2	2	2	Vegetation	Landfire	Brasenia schreberi
Brassica	2	0	2	2	2	2	Vegetation	Landfire	Brassica
Brassica nigra	2	0	2	2	2	2	Vegetation	Landfire	Brassica nigra
Brassica tournefortii	2	0	2	2	2	2	Vegetation	Landfire	Brassica tournefortii
Brassicaceae	2	0	2	2	2	2	Vegetation	Landfire	Brassicaceae
Brickellia	1	0	2	2	1	3	Vegetation	Landfire	Brickellia
Brickellia arguta	2	0	2	2	2	2	Vegetation	Landfire	Brickellia arguta
Brickellia atractyloides	2	0	2	2	2	2	Vegetation	Landfire	Brickellia atractyloides
Brickellia californica	2	0	2	2	2	2	Vegetation	Landfire	Brickellia californica
Brickellia desertorum	1	0	2	2	1	3	Vegetation	Landfire	Brickellia desertorum
Brickellia grandiflora	2	0	2	2	2	2	Vegetation	Landfire	Brickellia grandiflora
Brickellia incana	2	0	2	2	2	2	Vegetation	Landfire	Brickellia incana
Brickellia longifolia	2	0	2	2	2	2	Vegetation	Landfire	Brickellia longifolia
Brickellia longifolia var. multiflora	2	0	2	2	2	2	Vegetation	Landfire	Brickellia longifolia var. multiflora
Brickellia microphylla	2	0	2	2	2	2	Vegetation	Landfire	Brickellia microphylla
Brickellia microphylla var. scabra	2	0	2	2	2	2	Vegetation	Landfire	Brickellia microphylla var. scabra
Brickellia nevinii	2	0	2	2	2	2	Vegetation	Landfire	Brickellia nevinii
Briza maxima	2	0	2	2	2	2	Vegetation	Landfire	Briza maxima
Brodiaea minor	2	0	2	2	2	2	Vegetation	Landfire	Brodiaea minor
Brodiaea terrestris ssp. terrestris	2	0	2	2	2	2	Vegetation	Landfire	Brodiaea terrestris ssp. terrestris
Bromus	2	0	2	2	2	2	Vegetation	Landfire	Bromus
Bromus arizonicus	2	0	2	2	2	2	Vegetation	Landfire	Bromus arizonicus
Bromus arvensis	2	0	2	2	2	2	Vegetation	Landfire	Bromus arvensis
Bromus briziformis	2	0	2	2	2	2	Vegetation	Landfire	Bromus briziformis
Bromus carinatus	2	0	2	2	2	2	Vegetation	Landfire	Bromus carinatus
Bromus catharticus	2	0	2	2	2	2	Vegetation	Landfire	Bromus catharticus
Bromus ciliatus	2	0	2	2	2	2	Vegetation	Landfire	Bromus ciliatus
Bromus diandrus	2	0	2	2	2	2	Vegetation	Landfire	Bromus diandrus
Bromus hordeaceus	2	0	2	2	2	2	Vegetation	Landfire	Bromus hordeaceus
Bromus hordeaceus ssp. hordeaceus	2	0	2	2	2	2	Vegetation	Landfire	Bromus hordeaceus ssp. hordeaceus
Bromus inermis	2	0	2	2	2	2	Vegetation	Landfire	Bromus inermis
Bromus inermis ssp. inermis var. inermis	2	0	2	2	2	2	Vegetation	Landfire	Bromus inermis ssp. inermis var. inermis
Bromus laevipes	2	0	2	2	2	2	Vegetation	Landfire	Bromus laevipes
Bromus lanatipes	2	0	2	2	2	2	Vegetation	Landfire	Bromus lanatipes
Bromus madritensis	2	0	2	2	2	2	Vegetation	Landfire	Bromus madritensis
Bromus marginatus	2	0	2	2	2	2	Vegetation	Landfire	Bromus marginatus
Bromus orcuttianus	2	0	2	2	2	2	Vegetation	Landfire	Bromus orcuttianus
Bromus porteri	2	0	2	2	2	2	Vegetation	Landfire	Bromus porteri
Bromus racemosus	2	0	2	2	2	2	Vegetation	Landfire	Bromus racemosus
Bromus rubens	2	0	2	2	2	2	Vegetation	Landfire	Bromus rubens
Bromus suksdorfii	2	0	2	2	2	2	Vegetation	Landfire	Bromus suksdorfii
Bromus tectorum	2	0	2	2	2	2	Vegetation	Landfire	Bromus tectorum
Bromus vulgaris	2	0	2	2	2	2	Vegetation	Landfire	Bromus vulgaris
Buddleja utahensis	2	0	2	2	2	2	Vegetation	Landfire	Buddleja utahensis
Bupleurum americanum	2	0	2	2	2	2	Vegetation	Landfire	Bupleurum americanum
Bursera microphylla	2	0	2	2	2	2	Vegetation	Landfire	Bursera microphylla
Cakile maritima	2	0	2	2	2	2	Vegetation	Landfire	Cakile maritima
Calamagrostis	2	0	2	2	2	2	Vegetation	Landfire	Calamagrostis
Calamagrostis breweri	2	0	2	2	2	2	Vegetation	Landfire	Calamagrostis breweri
Calamagrostis canadensis	2	0	2	2	2	2	Vegetation	Landfire	Calamagrostis canadensis
Calamagrostis nutkaensis	2	0	2	2	2	2	Vegetation	Landfire	Calamagrostis nutkaensis
Calamagrostis purpurascens	2	0	2	2	2	2	Vegetation	Landfire	Calamagrostis purpurascens
Calamagrostis rubescens	2	0	2	2	2	2	Vegetation	Landfire	Calamagrostis rubescens
Calamagrostis scopulorum	2	0	2	2	2	2	Vegetation	Landfire	Calamagrostis scopulorum
Calamagrostis stricta	2	0	2	2	2	2	Vegetation	Landfire	Calamagrostis stricta
Calamagrostis stricta ssp. inexpansa	2	0	2	2	2	2	Vegetation	Landfire	Calamagrostis stricta ssp. inexpansa
Calamovilfa	2	0	2	2	2	2	Vegetation	Landfire	Calamovilfa
Calamovilfa gigantea	2	0	2	2	2	2	Vegetation	Landfire	Calamovilfa gigantea
Calamovilfa longifolia	2	0	2	2	2	2	Vegetation	Landfire	Calamovilfa longifolia
Calandrinia ciliata	2	0	2	2	2	2	Vegetation	Landfire	Calandrinia ciliata
Calliandra eriophylla	2	0	2	2	2	2	Vegetation	Landfire	Calliandra eriophylla
Callitriche	2	0	2	2	2	2	Vegetation	Landfire	Callitriche
Callitriche heterophylla ssp. bolanderi	2	0	2	2	2	2	Vegetation	Landfire	Callitriche heterophylla ssp. bolanderi
Callitropsis nootkatensis	2	0	2	2	2	2	Vegetation	Landfire	Callitropsis nootkatensis
Calocedrus decurrens	2	0	2	2	2	2	Vegetation	Landfire	Calocedrus decurrens
Calochortus flexuosus	2	0	2	2	2	2	Vegetation	Landfire	Calochortus flexuosus
Calochortus luteus	2	0	2	2	2	2	Vegetation	Landfire	Calochortus luteus
Calochortus minimus	2	0	2	2	2	2	Vegetation	Landfire	Calochortus minimus
Calochortus nuttallii	2	0	2	2	2	2	Vegetation	Landfire	Calochortus nuttallii
Caltha leptosepala	2	0	2	2	2	2	Vegetation	Landfire	Caltha leptosepala
Caltha leptosepala ssp. leptosepala var. leptosepala	2	0	2	2	2	2	Vegetation	Landfire	Caltha leptosepala ssp. leptosepala var. leptosepala
Calycadenia fremontii	2	0	2	2	2	2	Vegetation	Landfire	Calycadenia fremontii
Calycadenia multiglandulosa	2	0	2	2	2	2	Vegetation	Landfire	Calycadenia multiglandulosa
Calycadenia oppositifolia	2	0	2	2	2	2	Vegetation	Landfire	Calycadenia oppositifolia
Calycadenia truncata	2	0	2	2	2	2	Vegetation	Landfire	Calycadenia truncata
Calycanthus occidentalis	2	0	2	2	2	2	Vegetation	Landfire	Calycanthus occidentalis
Calycoseris	2	0	2	2	2	2	Vegetation	Landfire	Calycoseris
Calycoseris wrightii	2	0	2	2	2	2	Vegetation	Landfire	Calycoseris wrightii
Calystegia	2	0	2	2	2	2	Vegetation	Landfire	Calystegia
Camassia cusickii	2	0	2	2	2	2	Vegetation	Landfire	Camassia cusickii
Camassia leichtlinii	2	0	2	2	2	2	Vegetation	Landfire	Camassia leichtlinii
Camassia quamash ssp. breviflora	2	0	2	2	2	2	Vegetation	Landfire	Camassia quamash ssp. breviflora
Camissonia	2	0	2	2	2	2	Vegetation	Landfire	Camissonia
Camissonia boothii	2	0	2	2	2	2	Vegetation	Landfire	Camissonia boothii
Camissonia brevipes	2	0	2	2	2	2	Vegetation	Landfire	Camissonia brevipes
Camissonia cheiranthifolia	2	0	2	2	2	2	Vegetation	Landfire	Camissonia cheiranthifolia
Campanula scabrella	2	0	2	2	2	2	Vegetation	Landfire	Campanula scabrella
Canotia holacantha	2	0	2	2	2	2	Vegetation	Landfire	Canotia holacantha
Capsella bursa-pastoris	2	0	2	2	2	2	Vegetation	Landfire	Capsella bursa-pastoris
Cardamine cordifolia	2	0	2	2	2	2	Vegetation	Landfire	Cardamine cordifolia
Cardamine rupicola	2	0	2	2	2	2	Vegetation	Landfire	Cardamine rupicola
Cardaria draba	2	0	2	2	2	2	Vegetation	Landfire	Cardaria draba
Cardaria pubescens	2	0	2	2	2	2	Vegetation	Landfire	Cardaria pubescens
Carduus nutans	2	0	2	2	2	2	Vegetation	Landfire	Carduus nutans
Carduus pycnocephalus	2	0	2	2	2	2	Vegetation	Landfire	Carduus pycnocephalus
Carex	1	0	1	1	1	2	Vegetation	Landfire	Carex
Carex albonigra	0	0	2	2	2	2	Vegetation	Landfire	Carex albonigra
Carex amplifolia	0	0	2	2	2	2	Vegetation	Landfire	Carex amplifolia
Carex angustata	0	0	2	2	2	2	Vegetation	Landfire	Carex angustata
Carex aperta	0	0	2	2	2	2	Vegetation	Landfire	Carex aperta
Carex aquatilis	0	0	2	1	1	3	Vegetation	Landfire	Carex aquatilis
Carex aquatilis var. aquatilis	0	0	2	1	1	3	Vegetation	Landfire	Carex aquatilis var. aquatilis
Carex aquatilis var. dives	0	0	2	2	2	2	Vegetation	Landfire	Carex aquatilis var. dives
Carex arcta	0	0	2	2	2	2	Vegetation	Landfire	Carex arcta
Carex atherodes	0	0	2	2	2	2	Vegetation	Landfire	Carex atherodes
Carex athrostachya	0	0	2	2	2	2	Vegetation	Landfire	Carex athrostachya
Carex barbarae	0	0	2	1	1	3	Vegetation	Landfire	Carex barbarae
Carex breweri	0	0	2	2	2	2	Vegetation	Landfire	Carex breweri
Carex buxbaumii	0	0	2	2	2	2	Vegetation	Landfire	Carex buxbaumii
Carex canescens	0	0	2	2	2	2	Vegetation	Landfire	Carex canescens
Carex comosa	0	0	2	2	2	2	Vegetation	Landfire	Carex comosa
Carex concinnoides	0	0	2	2	2	2	Vegetation	Landfire	Carex concinnoides
Carex curatorum	0	0	2	2	2	2	Vegetation	Landfire	Carex curatorum
Carex cusickii	0	0	2	2	2	2	Vegetation	Landfire	Carex cusickii
Carex densa	0	0	2	2	2	2	Vegetation	Landfire	Carex densa
Carex disperma	0	0	2	2	2	2	Vegetation	Landfire	Carex disperma
Carex douglasii	0	0	2	1	1	3	Vegetation	Landfire	Carex douglasii
Carex duriuscula	0	0	2	2	2	2	Vegetation	Landfire	Carex duriuscula
Carex echinata ssp. echinata	0	0	2	2	2	2	Vegetation	Landfire	Carex echinata ssp. echinata
Carex echinata ssp. phyllomanica	0	0	2	2	2	2	Vegetation	Landfire	Carex echinata ssp. phyllomanica
Carex egglestonii	0	0	2	2	2	2	Vegetation	Landfire	Carex egglestonii
Carex elynoides	0	0	2	2	2	2	Vegetation	Landfire	Carex elynoides
Carex exserta	0	0	2	2	2	2	Vegetation	Landfire	Carex exserta
Carex filifolia	0	0	2	1	1	3	Vegetation	Landfire	Carex filifolia
Carex garberi	0	0	2	2	2	2	Vegetation	Landfire	Carex garberi
Carex geyeri	0	0	2	1	1	3	Vegetation	Landfire	Carex geyeri
Carex haydeniana	0	0	2	2	2	2	Vegetation	Landfire	Carex haydeniana
Carex helleri	0	0	2	2	2	2	Vegetation	Landfire	Carex helleri
Carex hoodii	0	0	2	2	2	2	Vegetation	Landfire	Carex hoodii
Carex illota	0	0	2	2	2	2	Vegetation	Landfire	Carex illota
Carex inops	0	0	0	0	0	0	Vegetation	Landfire	Carex inops
Carex inops ssp. heliophila	0	0	2	2	2	2	Vegetation	Landfire	Carex inops ssp. heliophila
Carex jonesii	0	0	2	2	2	2	Vegetation	Landfire	Carex jonesii
Carex lachenalii	0	0	2	2	2	2	Vegetation	Landfire	Carex lachenalii
Carex laeviculmis	0	0	2	2	2	2	Vegetation	Landfire	Carex laeviculmis
Carex lasiocarpa	0	0	2	2	2	2	Vegetation	Landfire	Carex lasiocarpa
Carex lenticularis	0	0	2	2	2	2	Vegetation	Landfire	Carex lenticularis
Carex lenticularis var. lenticularis	0	0	2	2	2	2	Vegetation	Landfire	Carex lenticularis var. lenticularis
Carex lenticularis var. lipocarpa	0	0	2	2	2	2	Vegetation	Landfire	Carex lenticularis var. lipocarpa
Carex leporinella	0	0	2	2	2	2	Vegetation	Landfire	Carex leporinella
Carex leptalea	0	0	2	2	2	2	Vegetation	Landfire	Carex leptalea
Carex limosa	0	0	2	2	2	2	Vegetation	Landfire	Carex limosa
Carex luzulifolia	0	0	2	2	2	2	Vegetation	Landfire	Carex luzulifolia
Carex luzulina	0	0	2	2	2	2	Vegetation	Landfire	Carex luzulina
Carex lyngbyei	0	0	2	2	2	2	Vegetation	Landfire	Carex lyngbyei
Carex magellanica ssp. irrigua	0	0	2	2	2	2	Vegetation	Landfire	Carex magellanica ssp. irrigua
Carex microptera	0	0	2	2	2	2	Vegetation	Landfire	Carex microptera
Carex multicaulis	0	0	2	2	2	2	Vegetation	Landfire	Carex multicaulis
Carex multicostata	0	0	2	2	2	2	Vegetation	Landfire	Carex multicostata
Carex nebrascensis	1	0	2	1	1	2	Vegetation	Landfire	Carex nebrascensis
Carex nigricans	0	0	2	2	2	2	Vegetation	Landfire	Carex nigricans
Carex nudata	0	0	2	2	2	2	Vegetation	Landfire	Carex nudata
Carex obnupta	0	0	2	2	2	2	Vegetation	Landfire	Carex obnupta
Carex obtusata	0	0	2	2	2	2	Vegetation	Landfire	Carex obtusata
Carex occidentalis	0	0	2	2	2	2	Vegetation	Landfire	Carex occidentalis
Carex pachystachya	0	0	2	2	2	2	Vegetation	Landfire	Carex pachystachya
Carex pellita	0	0	2	2	2	2	Vegetation	Landfire	Carex pellita
Carex pelocarpa	0	0	2	2	2	2	Vegetation	Landfire	Carex pelocarpa
Carex petasata	0	0	2	2	2	2	Vegetation	Landfire	Carex petasata
Carex phaeocephala	0	0	2	2	2	2	Vegetation	Landfire	Carex phaeocephala
Carex praegracilis	0	0	2	2	2	2	Vegetation	Landfire	Carex praegracilis
Carex preslii	0	0	2	2	2	2	Vegetation	Landfire	Carex preslii
Carex pyrenaica	0	0	2	2	2	2	Vegetation	Landfire	Carex pyrenaica
Carex raynoldsii	0	0	2	2	2	2	Vegetation	Landfire	Carex raynoldsii
Carex rossii	0	0	2	2	2	2	Vegetation	Landfire	Carex rossii
Carex rostrata	0	0	2	2	2	2	Vegetation	Landfire	Carex rostrata
Carex rupestris	0	0	2	2	2	2	Vegetation	Landfire	Carex rupestris
Carex rupestris var. drummondiana	0	0	2	2	2	2	Vegetation	Landfire	Carex rupestris var. drummondiana
Carex scirpoidea	0	0	2	2	2	2	Vegetation	Landfire	Carex scirpoidea
Carex scirpoidea ssp. pseudoscirpoidea	0	0	2	2	2	2	Vegetation	Landfire	Carex scirpoidea ssp. pseudoscirpoidea
Carex scopulorum	0	0	2	2	2	2	Vegetation	Landfire	Carex scopulorum
Carex scopulorum var. bracteosa	0	0	2	2	2	2	Vegetation	Landfire	Carex scopulorum var. bracteosa
Carex senta	0	0	2	2	2	2	Vegetation	Landfire	Carex senta
Carex serratodens	0	0	2	1	1	3	Vegetation	Landfire	Carex serratodens
Carex sheldonii	0	0	2	2	2	2	Vegetation	Landfire	Carex sheldonii
Carex siccata	0	0	2	2	2	2	Vegetation	Landfire	Carex siccata
Carex simulata	0	0	2	2	2	2	Vegetation	Landfire	Carex simulata
Carex spectabilis	0	0	2	2	2	2	Vegetation	Landfire	Carex spectabilis
Carex stipata	0	0	2	2	2	2	Vegetation	Landfire	Carex stipata
Carex subfusca	0	0	2	2	2	2	Vegetation	Landfire	Carex subfusca
Carex subnigricans	0	0	2	2	2	2	Vegetation	Landfire	Carex subnigricans
Carex tumulicola	0	0	2	2	2	2	Vegetation	Landfire	Carex tumulicola
Carex utriculata	0	0	2	2	2	2	Vegetation	Landfire	Carex utriculata
Carex vallicola	0	0	2	2	2	2	Vegetation	Landfire	Carex vallicola
Carex vesicaria	0	0	2	2	2	2	Vegetation	Landfire	Carex vesicaria
Carex viridula ssp. viridula	0	0	2	2	2	2	Vegetation	Landfire	Carex viridula ssp. viridula
Carnegiea gigantea	2	0	2	2	2	2	Vegetation	Landfire	Carnegiea gigantea
Carpobrotus	2	0	2	2	2	2	Vegetation	Landfire	Carpobrotus
Carpobrotus chilensis	2	0	2	2	2	2	Vegetation	Landfire	Carpobrotus chilensis
Carpobrotus edulis	2	0	2	2	2	2	Vegetation	Landfire	Carpobrotus edulis
Carthamus tinctorius	2	0	2	2	2	2	Vegetation	Landfire	Carthamus tinctorius
Cassiope mertensiana	2	0	2	2	2	2	Vegetation	Landfire	Cassiope mertensiana
Cassiope tetragona	2	0	2	2	2	2	Vegetation	Landfire	Cassiope tetragona
Castela emoryi	2	0	2	2	2	2	Vegetation	Landfire	Castela emoryi
Castilleja	2	0	2	2	2	2	Vegetation	Landfire	Castilleja
Castilleja cusickii	2	0	2	2	2	2	Vegetation	Landfire	Castilleja cusickii
Castilleja exserta	2	0	2	2	2	2	Vegetation	Landfire	Castilleja exserta
Castilleja exserta ssp. exserta	2	0	2	2	2	2	Vegetation	Landfire	Castilleja exserta ssp. exserta
Castilleja miniata	2	0	2	2	2	2	Vegetation	Landfire	Castilleja miniata
Castilleja parviflora	2	0	2	2	2	2	Vegetation	Landfire	Castilleja parviflora
Castilleja rhexiifolia	2	0	2	2	2	2	Vegetation	Landfire	Castilleja rhexiifolia
Castilleja sulphurea	2	0	2	2	2	2	Vegetation	Landfire	Castilleja sulphurea
Catabrosa aquatica	2	0	2	2	2	2	Vegetation	Landfire	Catabrosa aquatica
Catalpa	2	0	2	2	2	2	Vegetation	Landfire	Catalpa
Caulanthus inflatus	2	0	2	2	2	2	Vegetation	Landfire	Caulanthus inflatus
Ceanothus	2	0	2	2	2	2	Vegetation	Landfire	Ceanothus
Ceanothus cordulatus	2	0	2	2	2	2	Vegetation	Landfire	Ceanothus cordulatus
Ceanothus crassifolius	2	0	2	1	1	3	Vegetation	Landfire	Ceanothus crassifolius
Ceanothus cuneatus	2	0	2	1	1	3	Vegetation	Landfire	Ceanothus cuneatus
Ceanothus cuneatus var. cuneatus	2	0	2	2	2	2	Vegetation	Landfire	Ceanothus cuneatus var. cuneatus
Ceanothus cyaneus	2	0	2	2	2	2	Vegetation	Landfire	Ceanothus cyaneus
Ceanothus fendleri	2	0	2	2	2	2	Vegetation	Landfire	Ceanothus fendleri
Ceanothus foliosus var. foliosus	2	0	2	2	2	2	Vegetation	Landfire	Ceanothus foliosus var. foliosus
Ceanothus greggii	2	0	2	1	1	3	Vegetation	Landfire	Ceanothus greggii
Ceanothus greggii var. franklinii	2	0	2	2	2	2	Vegetation	Landfire	Ceanothus greggii var. franklinii
Ceanothus greggii var. perplexans	2	0	2	2	2	2	Vegetation	Landfire	Ceanothus greggii var. perplexans
Ceanothus greggii var. vestitus	2	0	2	2	2	2	Vegetation	Landfire	Ceanothus greggii var. vestitus
Ceanothus incanus	2	0	2	2	2	2	Vegetation	Landfire	Ceanothus incanus
Ceanothus integerrimus	2	0	2	2	2	2	Vegetation	Landfire	Ceanothus integerrimus
Ceanothus jepsonii	2	0	2	2	2	2	Vegetation	Landfire	Ceanothus jepsonii
Ceanothus lemmonii	2	0	2	2	2	2	Vegetation	Landfire	Ceanothus lemmonii
Ceanothus leucodermis	2	0	2	2	2	2	Vegetation	Landfire	Ceanothus leucodermis
Ceanothus martinii	2	0	2	2	2	2	Vegetation	Landfire	Ceanothus martinii
Ceanothus megacarpus	2	0	2	2	2	2	Vegetation	Landfire	Ceanothus megacarpus
Ceanothus oliganthus	2	0	2	2	2	2	Vegetation	Landfire	Ceanothus oliganthus
Ceanothus otayensis	2	0	2	2	2	2	Vegetation	Landfire	Ceanothus otayensis
Ceanothus papillosus	2	0	2	2	2	2	Vegetation	Landfire	Ceanothus papillosus
Ceanothus parvifolius	2	0	2	2	2	2	Vegetation	Landfire	Ceanothus parvifolius
Ceanothus purpureus	2	0	2	2	2	2	Vegetation	Landfire	Ceanothus purpureus
Ceanothus roderickii	2	0	2	2	2	2	Vegetation	Landfire	Ceanothus roderickii
Ceanothus sanguineus	2	0	2	2	2	2	Vegetation	Landfire	Ceanothus sanguineus
Ceanothus spinosus	2	0	2	2	2	2	Vegetation	Landfire	Ceanothus spinosus
Ceanothus thyrsiflorus	2	0	2	2	2	2	Vegetation	Landfire	Ceanothus thyrsiflorus
Ceanothus tomentosus	2	0	2	1	1	3	Vegetation	Landfire	Ceanothus tomentosus
Ceanothus velutinus	2	0	2	2	2	2	Vegetation	Landfire	Ceanothus velutinus
Ceanothus velutinus var. velutinus	2	0	2	2	2	2	Vegetation	Landfire	Ceanothus velutinus var. velutinus
Ceanothus verrucosus	2	0	2	1	1	3	Vegetation	Landfire	Ceanothus verrucosus
Celtis ehrenbergiana	2	0	2	2	2	2	Vegetation	Landfire	Celtis ehrenbergiana
Celtis laevigata	1	0	1	2	1	2	Vegetation	Landfire	Celtis laevigata
Celtis laevigata var. reticulata	2	0	2	1	1	3	Vegetation	Landfire	Celtis laevigata var. reticulata
Centaurea	2	0	2	2	2	2	Vegetation	Landfire	Centaurea
Centaurea diffusa	2	0	2	2	2	2	Vegetation	Landfire	Centaurea diffusa
Centaurea melitensis	2	0	2	2	2	2	Vegetation	Landfire	Centaurea melitensis
Centaurea solstitialis	2	0	2	2	2	2	Vegetation	Landfire	Centaurea solstitialis
Centaurea stoebe ssp. micranthos	2	0	2	2	2	2	Vegetation	Landfire	Centaurea stoebe ssp. micranthos
Centaurium maryannum	2	0	2	2	2	2	Vegetation	Landfire	Centaurium maryannum
Centaurium muehlenbergii	2	0	2	2	2	2	Vegetation	Landfire	Centaurium muehlenbergii
Centromadia pungens ssp. laevis	2	0	2	2	2	2	Vegetation	Landfire	Centromadia pungens ssp. laevis
Centromadia pungens ssp. pungens	2	0	2	2	2	2	Vegetation	Landfire	Centromadia pungens ssp. pungens
Cephalanthus occidentalis	2	0	2	2	2	2	Vegetation	Landfire	Cephalanthus occidentalis
Cerastium arvense	2	0	2	2	2	2	Vegetation	Landfire	Cerastium arvense
Cerastium beeringianum	2	0	2	2	2	2	Vegetation	Landfire	Cerastium beeringianum
Ceratocephala testiculata	2	0	2	2	2	2	Vegetation	Landfire	Ceratocephala testiculata
Ceratophyllum demersum	2	0	2	2	2	2	Vegetation	Landfire	Ceratophyllum demersum
Cercis	2	0	2	2	2	2	Vegetation	Landfire	Cercis
Cercis orbiculata	2	0	2	2	2	2	Vegetation	Landfire	Cercis orbiculata
Cercocarpus	2	0	2	2	2	2	Vegetation	Landfire	Cercocarpus
Cercocarpus intricatus	2	0	2	2	2	2	Vegetation	Landfire	Cercocarpus intricatus
Cercocarpus ledifolius	2	0	2	2	2	2	Vegetation	Landfire	Cercocarpus ledifolius
Cercocarpus ledifolius var. intercedens	2	0	2	2	2	2	Vegetation	Landfire	Cercocarpus ledifolius var. intercedens
Cercocarpus montanus	2	0	2	2	2	2	Vegetation	Landfire	Cercocarpus montanus
Cercocarpus montanus var. glaber	2	0	2	2	2	2	Vegetation	Landfire	Cercocarpus montanus var. glaber
Cercocarpus montanus var. minutiflorus	2	0	2	2	2	2	Vegetation	Landfire	Cercocarpus montanus var. minutiflorus
Cercocarpus montanus var. montanus	2	0	2	2	2	2	Vegetation	Landfire	Cercocarpus montanus var. montanus
Cercocarpus montanus var. paucidentatus	2	0	2	2	2	2	Vegetation	Landfire	Cercocarpus montanus var. paucidentatus
Chaenactis	2	0	2	2	2	2	Vegetation	Landfire	Chaenactis
Chaenactis carphoclinia	2	0	2	2	2	2	Vegetation	Landfire	Chaenactis carphoclinia
Chaenactis douglasii	2	0	2	2	2	2	Vegetation	Landfire	Chaenactis douglasii
Chaenactis fremontii	2	0	2	2	2	2	Vegetation	Landfire	Chaenactis fremontii
Chaenactis glabriuscula	2	0	2	2	2	2	Vegetation	Landfire	Chaenactis glabriuscula
Chaenactis stevioides	2	0	2	2	2	2	Vegetation	Landfire	Chaenactis stevioides
Chaenactis xantiana	2	0	2	2	2	2	Vegetation	Landfire	Chaenactis xantiana
Chaetopappa ericoides	2	0	2	2	2	2	Vegetation	Landfire	Chaetopappa ericoides
Chamaebatia australis	2	0	2	2	2	2	Vegetation	Landfire	Chamaebatia australis
Chamaebatia foliolosa	2	0	2	2	2	2	Vegetation	Landfire	Chamaebatia foliolosa
Chamaebatiaria millefolium	2	0	2	2	2	2	Vegetation	Landfire	Chamaebatiaria millefolium
Chamaecyparis lawsoniana	2	0	2	2	2	2	Vegetation	Landfire	Chamaecyparis lawsoniana
Chamaesyce abramsiana	2	0	2	2	2	2	Vegetation	Landfire	Chamaesyce abramsiana
Chamaesyce albomarginata	2	0	2	2	2	2	Vegetation	Landfire	Chamaesyce albomarginata
Chamaesyce fendleri	2	0	2	2	2	2	Vegetation	Landfire	Chamaesyce fendleri
Chamaesyce glyptosperma	2	0	2	2	2	2	Vegetation	Landfire	Chamaesyce glyptosperma
Chamaesyce serrula	2	0	2	2	2	2	Vegetation	Landfire	Chamaesyce serrula
Chamerion angustifolium	2	0	2	2	2	2	Vegetation	Landfire	Chamerion angustifolium
Chamerion angustifolium ssp. angustifolium	2	0	2	2	2	2	Vegetation	Landfire	Chamerion angustifolium ssp. angustifolium
Chamerion latifolium	2	0	2	2	2	2	Vegetation	Landfire	Chamerion latifolium
Chenopodiaceae	2	0	2	2	2	2	Vegetation	Landfire	Chenopodiaceae
Chenopodium	2	0	2	2	2	2	Vegetation	Landfire	Chenopodium
Chenopodium album	2	0	2	2	2	2	Vegetation	Landfire	Chenopodium album
Chenopodium ambrosioides	2	0	2	2	2	2	Vegetation	Landfire	Chenopodium ambrosioides
Chenopodium berlandieri	2	0	2	2	2	2	Vegetation	Landfire	Chenopodium berlandieri
Chenopodium chenopodioides	2	0	2	2	2	2	Vegetation	Landfire	Chenopodium chenopodioides
Chenopodium fremontii	2	0	2	2	2	2	Vegetation	Landfire	Chenopodium fremontii
Chenopodium glaucum	2	0	2	2	2	2	Vegetation	Landfire	Chenopodium glaucum
Chenopodium incanum	2	0	2	2	2	2	Vegetation	Landfire	Chenopodium incanum
Chenopodium leptophyllum	2	0	2	2	2	2	Vegetation	Landfire	Chenopodium leptophyllum
Chenopodium pratericola	2	0	2	2	2	2	Vegetation	Landfire	Chenopodium pratericola
Chenopodium watsonii	2	0	2	2	2	2	Vegetation	Landfire	Chenopodium watsonii
Chilopsis linearis	1	0	1	1	1	2	Vegetation	Landfire	Chilopsis linearis
Chilopsis linearis ssp. arcuata	2	0	2	1	1	3	Vegetation	Landfire	Chilopsis linearis ssp. arcuata
Chimaphila menziesii	2	0	2	2	2	2	Vegetation	Landfire	Chimaphila menziesii
Chlorogalum	2	0	2	2	2	2	Vegetation	Landfire	Chlorogalum
Chlorogalum pomeridianum	2	0	2	2	2	2	Vegetation	Landfire	Chlorogalum pomeridianum
Chondrilla juncea	2	0	2	2	2	2	Vegetation	Landfire	Chondrilla juncea
Chorispora tenella	2	0	2	2	2	2	Vegetation	Landfire	Chorispora tenella
Chorizanthe polygonoides	2	0	2	2	2	2	Vegetation	Landfire	Chorizanthe polygonoides
Chorizanthe rigida	2	0	2	2	2	2	Vegetation	Landfire	Chorizanthe rigida
Chrysolepis chrysophylla	2	0	2	2	2	2	Vegetation	Landfire	Chrysolepis chrysophylla
Chrysolepis chrysophylla var. chrysophylla	2	0	2	2	2	2	Vegetation	Landfire	Chrysolepis chrysophylla var. chrysophylla
Chrysolepis chrysophylla var. minor	2	0	2	2	2	2	Vegetation	Landfire	Chrysolepis chrysophylla var. minor
Chrysolepis sempervirens	2	0	2	2	2	2	Vegetation	Landfire	Chrysolepis sempervirens
Chrysothamnus	2	0	2	1	1	3	Vegetation	Landfire	Chrysothamnus
Chrysothamnus albidus	2	0	2	2	2	2	Vegetation	Landfire	Chrysothamnus albidus
Chrysothamnus depressus	2	0	2	2	2	2	Vegetation	Landfire	Chrysothamnus depressus
Chrysothamnus greenei	2	0	2	2	2	2	Vegetation	Landfire	Chrysothamnus greenei
Chrysothamnus linifolius	2	0	2	2	2	2	Vegetation	Landfire	Chrysothamnus linifolius
Chrysothamnus pulchellus	2	0	2	2	2	2	Vegetation	Landfire	Chrysothamnus pulchellus
Chrysothamnus spathulatus	2	0	2	2	2	2	Vegetation	Landfire	Chrysothamnus spathulatus
Chrysothamnus vaseyi	2	0	2	2	2	2	Vegetation	Landfire	Chrysothamnus vaseyi
Chrysothamnus viscidiflorus	0	0	0	0	0	0	Vegetation	Landfire	Chrysothamnus viscidiflorus
Chrysothamnus viscidiflorus ssp. lanceolatus	2	0	2	2	2	2	Vegetation	Landfire	Chrysothamnus viscidiflorus ssp. lanceolatus
Chrysothamnus viscidiflorus ssp. puberulus	2	0	2	2	2	2	Vegetation	Landfire	Chrysothamnus viscidiflorus ssp. puberulus
Chrysothamnus viscidiflorus ssp. viscidiflorus	2	0	2	2	2	2	Vegetation	Landfire	Chrysothamnus viscidiflorus ssp. viscidiflorus
Chrysothamnus viscidiflorus ssp. viscidiflorus var. stenophyllus	2	0	2	2	2	2	Vegetation	Landfire	Chrysothamnus viscidiflorus ssp. viscidiflorus var. stenophyllus
Chrysothamnus viscidiflorus ssp. viscidiflorus var. viscidiflorus	2	0	2	2	2	2	Vegetation	Landfire	Chrysothamnus viscidiflorus ssp. viscidiflorus var. viscidiflorus
Cichorium intybus	2	0	2	2	2	2	Vegetation	Landfire	Cichorium intybus
Cicuta douglasii	2	0	2	2	2	2	Vegetation	Landfire	Cicuta douglasii
Circaea alpina	2	0	2	2	2	2	Vegetation	Landfire	Circaea alpina
Cirsium	2	0	2	2	2	2	Vegetation	Landfire	Cirsium
Cirsium arvense	2	0	2	2	2	2	Vegetation	Landfire	Cirsium arvense
Cirsium eatonii	2	0	2	2	2	2	Vegetation	Landfire	Cirsium eatonii
Cirsium vulgare	2	0	2	2	2	2	Vegetation	Landfire	Cirsium vulgare
Cistanthe rosea	2	0	2	2	2	2	Vegetation	Landfire	Cistanthe rosea
Cistus incanus	2	0	2	2	2	2	Vegetation	Landfire	Cistus incanus
Cladium californicum	2	0	2	2	2	2	Vegetation	Landfire	Cladium californicum
Clarkia cylindrica	2	0	2	2	2	2	Vegetation	Landfire	Clarkia cylindrica
Clarkia pulchella	2	0	2	2	2	2	Vegetation	Landfire	Clarkia pulchella
Clarkia purpurea ssp. quadrivulnera	2	0	2	2	2	2	Vegetation	Landfire	Clarkia purpurea ssp. quadrivulnera
Claytonia	2	0	2	2	2	2	Vegetation	Landfire	Claytonia
Claytonia lanceolata	2	0	2	2	2	2	Vegetation	Landfire	Claytonia lanceolata
Claytonia megarhiza	2	0	2	2	2	2	Vegetation	Landfire	Claytonia megarhiza
Claytonia parviflora	2	0	2	2	2	2	Vegetation	Landfire	Claytonia parviflora
Claytonia perfoliata	2	0	2	2	2	2	Vegetation	Landfire	Claytonia perfoliata
Claytonia perfoliata ssp. perfoliata	2	0	2	2	2	2	Vegetation	Landfire	Claytonia perfoliata ssp. perfoliata
Clematis lasiantha	2	0	2	2	2	2	Vegetation	Landfire	Clematis lasiantha
Clematis ligusticifolia	2	0	2	2	2	2	Vegetation	Landfire	Clematis ligusticifolia
Cleome	2	0	2	2	2	2	Vegetation	Landfire	Cleome
Cleome isomeris	2	0	2	2	2	2	Vegetation	Landfire	Cleome isomeris
Cleome lutea	2	0	2	2	2	2	Vegetation	Landfire	Cleome lutea
Cleome serrulata	2	0	2	2	2	2	Vegetation	Landfire	Cleome serrulata
Clintonia uniflora	2	0	2	2	2	2	Vegetation	Landfire	Clintonia uniflora
Cneoridium dumosum	2	0	2	2	2	2	Vegetation	Landfire	Cneoridium dumosum
Coleogyne ramosissima	2	0	2	2	2	2	Vegetation	Landfire	Coleogyne ramosissima
Collinsia grandiflora	2	0	2	2	2	2	Vegetation	Landfire	Collinsia grandiflora
Collinsia parviflora	2	0	2	2	2	2	Vegetation	Landfire	Collinsia parviflora
Columbiadoria hallii	2	0	2	2	2	2	Vegetation	Landfire	Columbiadoria hallii
Condalia	2	0	2	2	2	2	Vegetation	Landfire	Condalia
Condalia globosa	2	0	2	2	2	2	Vegetation	Landfire	Condalia globosa
Condalia warnockii	2	0	2	2	2	2	Vegetation	Landfire	Condalia warnockii
Condalia warnockii var. warnockii	2	0	2	2	2	2	Vegetation	Landfire	Condalia warnockii var. warnockii
Conium maculatum	2	0	2	2	2	2	Vegetation	Landfire	Conium maculatum
Convolvulus arvensis	2	0	2	2	2	2	Vegetation	Landfire	Convolvulus arvensis
Conyza	2	0	2	2	2	2	Vegetation	Landfire	Conyza
Conyza canadensis	2	0	2	2	2	2	Vegetation	Landfire	Conyza canadensis
Conyza floribunda	2	0	2	2	2	2	Vegetation	Landfire	Conyza floribunda
Cordylanthus maritimus	2	0	2	2	2	2	Vegetation	Landfire	Cordylanthus maritimus
Cordylanthus maritimus ssp. palustris	2	0	2	2	2	2	Vegetation	Landfire	Cordylanthus maritimus ssp. palustris
Cordylanthus parviflorus	2	0	2	2	2	2	Vegetation	Landfire	Cordylanthus parviflorus
Coreopsis bigelovii	2	0	2	2	2	2	Vegetation	Landfire	Coreopsis bigelovii
Coreopsis calliopsidea	2	0	2	2	2	2	Vegetation	Landfire	Coreopsis calliopsidea
Coreopsis gigantea	2	0	2	2	2	2	Vegetation	Landfire	Coreopsis gigantea
Coreopsis tinctoria	2	0	2	2	2	2	Vegetation	Landfire	Coreopsis tinctoria
Corethrogyne filaginifolia	2	0	2	2	2	2	Vegetation	Landfire	Corethrogyne filaginifolia
Corethrogyne filaginifolia var. filaginifolia	2	0	2	2	2	2	Vegetation	Landfire	Corethrogyne filaginifolia var. filaginifolia
Corispermum americanum	2	0	2	2	2	2	Vegetation	Landfire	Corispermum americanum
Corispermum villosum	2	0	2	2	2	2	Vegetation	Landfire	Corispermum villosum
Cornus nuttallii	2	0	2	2	2	2	Vegetation	Landfire	Cornus nuttallii
Cornus sericea	1	0	1	2	1	2	Vegetation	Landfire	Cornus sericea
Cornus sericea ssp. sericea	2	0	2	2	2	2	Vegetation	Landfire	Cornus sericea ssp. sericea
Cortaderia selloana	2	0	2	2	2	2	Vegetation	Landfire	Cortaderia selloana
Corylus cornuta	2	0	2	2	2	2	Vegetation	Landfire	Corylus cornuta
Corymbia citriodora	2	0	2	2	2	2	Vegetation	Landfire	Corymbia citriodora
Cotoneaster	2	0	2	2	2	2	Vegetation	Landfire	Cotoneaster
Cotula	2	0	2	2	2	2	Vegetation	Landfire	Cotula
Cotula australis	2	0	2	2	2	2	Vegetation	Landfire	Cotula australis
Cotula coronopifolia	2	0	2	2	2	2	Vegetation	Landfire	Cotula coronopifolia
Coursetia glandulosa	2	0	2	2	2	2	Vegetation	Landfire	Coursetia glandulosa
Crassula aquatica	2	0	2	2	2	2	Vegetation	Landfire	Crassula aquatica
Crassula connata	2	0	2	2	2	2	Vegetation	Landfire	Crassula connata
Crataegus douglasii	2	0	2	2	2	2	Vegetation	Landfire	Crataegus douglasii
Crataegus rivularis	2	0	2	2	2	2	Vegetation	Landfire	Crataegus rivularis
Crepis	2	0	2	2	2	2	Vegetation	Landfire	Crepis
Cressa truxillensis	2	0	2	2	2	2	Vegetation	Landfire	Cressa truxillensis
Crossosoma californicum	2	0	2	2	2	2	Vegetation	Landfire	Crossosoma californicum
Croton pottsii	2	0	2	2	2	2	Vegetation	Landfire	Croton pottsii
Croton setigerus	2	0	2	2	2	2	Vegetation	Landfire	Croton setigerus
Croton texensis	2	0	2	2	2	2	Vegetation	Landfire	Croton texensis
Crypsis	2	0	2	2	2	2	Vegetation	Landfire	Crypsis
Crypsis schoenoides	2	0	2	2	2	2	Vegetation	Landfire	Crypsis schoenoides
Crypsis vaginiflora	2	0	2	2	2	2	Vegetation	Landfire	Crypsis vaginiflora
Cryptantha	2	0	2	2	2	2	Vegetation	Landfire	Cryptantha
Cryptantha angustifolia	2	0	2	2	2	2	Vegetation	Landfire	Cryptantha angustifolia
Cryptantha caespitosa	2	0	2	2	2	2	Vegetation	Landfire	Cryptantha caespitosa
Cryptantha cinerea var. jamesii	2	0	2	2	2	2	Vegetation	Landfire	Cryptantha cinerea var. jamesii
Cryptantha crassisepala	2	0	2	2	2	2	Vegetation	Landfire	Cryptantha crassisepala
Cryptantha crassisepala var. elachantha	2	0	2	2	2	2	Vegetation	Landfire	Cryptantha crassisepala var. elachantha
Cryptantha fendleri	2	0	2	2	2	2	Vegetation	Landfire	Cryptantha fendleri
Cryptantha flava	2	0	2	2	2	2	Vegetation	Landfire	Cryptantha flava
Cryptantha kelseyana	2	0	2	2	2	2	Vegetation	Landfire	Cryptantha kelseyana
Cryptantha maritima	2	0	2	2	2	2	Vegetation	Landfire	Cryptantha maritima
Cryptantha maritima var. maritima	2	0	2	2	2	2	Vegetation	Landfire	Cryptantha maritima var. maritima
Cryptantha setosissima	2	0	2	2	2	2	Vegetation	Landfire	Cryptantha setosissima
Cryptantha utahensis	2	0	2	2	2	2	Vegetation	Landfire	Cryptantha utahensis
Cryptantha virginensis	2	0	2	2	2	2	Vegetation	Landfire	Cryptantha virginensis
Cryptogramma	2	0	2	2	2	2	Vegetation	Landfire	Cryptogramma
Cryptogramma acrostichoides	2	0	2	2	2	2	Vegetation	Landfire	Cryptogramma acrostichoides
Cucurbita foetidissima	2	0	2	2	2	2	Vegetation	Landfire	Cucurbita foetidissima
Cuscuta	2	0	2	2	2	2	Vegetation	Landfire	Cuscuta
Cuscuta ceanothi	2	0	2	2	2	2	Vegetation	Landfire	Cuscuta ceanothi
Cylindropuntia acanthocarpa	2	0	2	2	2	2	Vegetation	Landfire	Cylindropuntia acanthocarpa
Cylindropuntia acanthocarpa var. acanthocarpa	2	0	2	2	2	2	Vegetation	Landfire	Cylindropuntia acanthocarpa var. acanthocarpa
Cylindropuntia acanthocarpa var. coloradensis	2	0	2	2	2	2	Vegetation	Landfire	Cylindropuntia acanthocarpa var. coloradensis
Cylindropuntia bigelovii	2	0	2	2	2	2	Vegetation	Landfire	Cylindropuntia bigelovii
Cylindropuntia californica var. parkeri	2	0	2	2	2	2	Vegetation	Landfire	Cylindropuntia californica var. parkeri
Cylindropuntia echinocarpa	2	0	2	2	2	2	Vegetation	Landfire	Cylindropuntia echinocarpa
Cylindropuntia fulgida var. fulgida	2	0	2	2	2	2	Vegetation	Landfire	Cylindropuntia fulgida var. fulgida
Cylindropuntia fulgida var. mamillata	2	0	2	2	2	2	Vegetation	Landfire	Cylindropuntia fulgida var. mamillata
Cylindropuntia ganderi	2	0	2	2	2	2	Vegetation	Landfire	Cylindropuntia ganderi
Cylindropuntia imbricata	2	0	2	2	2	2	Vegetation	Landfire	Cylindropuntia imbricata
Cylindropuntia imbricata var. imbricata	2	0	2	2	2	2	Vegetation	Landfire	Cylindropuntia imbricata var. imbricata
Cylindropuntia leptocaulis	2	0	2	2	2	2	Vegetation	Landfire	Cylindropuntia leptocaulis
Cylindropuntia munzii	2	0	2	2	2	2	Vegetation	Landfire	Cylindropuntia munzii
Cylindropuntia prolifera	2	0	2	2	2	2	Vegetation	Landfire	Cylindropuntia prolifera
Cylindropuntia ramosissima	2	0	2	2	2	2	Vegetation	Landfire	Cylindropuntia ramosissima
Cylindropuntia spinosior	2	0	2	2	2	2	Vegetation	Landfire	Cylindropuntia spinosior
Cylindropuntia versicolor	2	0	2	2	2	2	Vegetation	Landfire	Cylindropuntia versicolor
Cylindropuntia whipplei	2	0	2	2	2	2	Vegetation	Landfire	Cylindropuntia whipplei
Cymopterus newberryi	2	0	2	2	2	2	Vegetation	Landfire	Cymopterus newberryi
Cymopterus nivalis	2	0	2	2	2	2	Vegetation	Landfire	Cymopterus nivalis
Cynara cardunculus	2	0	2	2	2	2	Vegetation	Landfire	Cynara cardunculus
Cynodon dactylon	2	0	1	1	1	2	Vegetation	Landfire	Cynodon dactylon
Cynoglossum	2	0	2	2	2	2	Vegetation	Landfire	Cynoglossum
Cynoglossum officinale	2	0	2	2	2	2	Vegetation	Landfire	Cynoglossum officinale
Cynosurus echinatus	2	0	2	2	2	2	Vegetation	Landfire	Cynosurus echinatus
Cyperaceae	2	0	2	2	2	2	Vegetation	Landfire	Cyperaceae
Cyperus	2	0	1	2	1	3	Vegetation	Landfire	Cyperus
Cyperus eragrostis	2	0	2	2	2	2	Vegetation	Landfire	Cyperus eragrostis
Cyperus erythrorhizos	2	0	2	2	2	2	Vegetation	Landfire	Cyperus erythrorhizos
Cyperus squarrosus	2	0	2	2	2	2	Vegetation	Landfire	Cyperus squarrosus
Cytisus scoparius	2	0	2	2	2	2	Vegetation	Landfire	Cytisus scoparius
Dactylis glomerata	2	0	2	2	2	2	Vegetation	Landfire	Dactylis glomerata
Dalea flavescens	2	0	2	2	2	2	Vegetation	Landfire	Dalea flavescens
Dalea formosa	2	0	2	2	2	2	Vegetation	Landfire	Dalea formosa
Damasonium californicum	2	0	2	2	2	2	Vegetation	Landfire	Damasonium californicum
Danthonia	2	0	2	2	2	2	Vegetation	Landfire	Danthonia
Danthonia californica	1	0	2	2	1	3	Vegetation	Landfire	Danthonia californica
Danthonia intermedia	2	0	2	2	2	2	Vegetation	Landfire	Danthonia intermedia
Danthonia parryi	2	0	2	2	2	2	Vegetation	Landfire	Danthonia parryi
Danthonia unispicata	2	0	2	2	2	2	Vegetation	Landfire	Danthonia unispicata
Dasiphora	2	0	2	2	2	2	Vegetation	Landfire	Dasiphora
Dasiphora fruticosa	2	0	2	1	1	3	Vegetation	Landfire	Dasiphora fruticosa
Dasiphora fruticosa ssp. floribunda	2	0	2	1	1	3	Vegetation	Landfire	Dasiphora fruticosa ssp. floribunda
Dasylirion wheeleri	2	0	2	2	2	2	Vegetation	Landfire	Dasylirion wheeleri
Dasyochloa pulchella	2	0	2	2	2	2	Vegetation	Landfire	Dasyochloa pulchella
Datisca glomerata	2	0	2	2	2	2	Vegetation	Landfire	Datisca glomerata
Datura wrightii	2	0	2	2	2	2	Vegetation	Landfire	Datura wrightii
Deinandra clementina	2	0	2	2	2	2	Vegetation	Landfire	Deinandra clementina
Deinandra minthornii	2	0	2	2	2	2	Vegetation	Landfire	Deinandra minthornii
Deinandra pallida	2	0	2	2	2	2	Vegetation	Landfire	Deinandra pallida
Deinandra pentactis	2	0	2	2	2	2	Vegetation	Landfire	Deinandra pentactis
Delphinium	2	0	2	2	2	2	Vegetation	Landfire	Delphinium
Delphinium barbeyi	2	0	2	2	2	2	Vegetation	Landfire	Delphinium barbeyi
Delphinium californicum	2	0	2	2	2	2	Vegetation	Landfire	Delphinium californicum
Delphinium cardinale	2	0	2	2	2	2	Vegetation	Landfire	Delphinium cardinale
Delphinium glaucum	1	0	2	2	1	3	Vegetation	Landfire	Delphinium glaucum
Delphinium occidentale	2	0	2	2	2	2	Vegetation	Landfire	Delphinium occidentale
Dendromecon rigida	2	0	2	2	2	2	Vegetation	Landfire	Dendromecon rigida
Deschampsia	2	0	2	2	2	2	Vegetation	Landfire	Deschampsia
Deschampsia beringensis	2	0	2	2	2	2	Vegetation	Landfire	Deschampsia beringensis
Deschampsia cespitosa	2	0	2	2	2	2	Vegetation	Landfire	Deschampsia cespitosa
Deschampsia danthonioides	2	0	2	2	2	2	Vegetation	Landfire	Deschampsia danthonioides
Descurainia	2	0	2	2	2	2	Vegetation	Landfire	Descurainia
Descurainia obtusa	2	0	2	2	2	2	Vegetation	Landfire	Descurainia obtusa
Descurainia pinnata	2	0	2	2	2	2	Vegetation	Landfire	Descurainia pinnata
Descurainia sophia	2	0	2	2	2	2	Vegetation	Landfire	Descurainia sophia
Dichelostemma	2	0	2	2	2	2	Vegetation	Landfire	Dichelostemma
Dichondra donelliana	2	0	2	2	2	2	Vegetation	Landfire	Dichondra donelliana
Dicoria canescens	2	0	2	2	2	2	Vegetation	Landfire	Dicoria canescens
Dimorphocarpa wislizeni	2	0	2	2	2	2	Vegetation	Landfire	Dimorphocarpa wislizeni
Diplacus aurantiacus	2	0	2	2	2	2	Vegetation	Landfire	Diplacus aurantiacus
Diplacus aurantiacus ssp. aurantiacus	2	0	2	2	2	2	Vegetation	Landfire	Diplacus aurantiacus ssp. aurantiacus
Dipsacus	2	0	2	2	2	2	Vegetation	Landfire	Dipsacus
Dipsacus fullonum	2	0	2	2	2	2	Vegetation	Landfire	Dipsacus fullonum
Distichlis	2	1	1	1	1	2	Vegetation	Landfire	Distichlis
Distichlis spicata	1	1	1	1	1	1	Vegetation	Landfire	Distichlis spicata
Dodecatheon alpinum	2	0	2	2	2	2	Vegetation	Landfire	Dodecatheon alpinum
Dodecatheon clevelandii	2	0	2	2	2	2	Vegetation	Landfire	Dodecatheon clevelandii
Dodecatheon clevelandii ssp. patulum	2	0	2	2	2	2	Vegetation	Landfire	Dodecatheon clevelandii ssp. patulum
Dodecatheon conjugens	2	0	2	2	2	2	Vegetation	Landfire	Dodecatheon conjugens
Dodecatheon jeffreyi	2	0	2	2	2	2	Vegetation	Landfire	Dodecatheon jeffreyi
Dodecatheon redolens	2	0	2	2	2	2	Vegetation	Landfire	Dodecatheon redolens
Dodonaea viscosa	2	0	2	2	2	2	Vegetation	Landfire	Dodonaea viscosa
Downingia pulchella	2	0	2	2	2	2	Vegetation	Landfire	Downingia pulchella
Dryas drummondii	2	0	2	2	2	2	Vegetation	Landfire	Dryas drummondii
Dryas octopetala	2	0	2	2	2	2	Vegetation	Landfire	Dryas octopetala
Dryas octopetala ssp. hookeriana	2	0	2	2	2	2	Vegetation	Landfire	Dryas octopetala ssp. hookeriana
Dudleya cymosa	2	0	2	2	2	2	Vegetation	Landfire	Dudleya cymosa
Dudleya edulis	2	0	2	2	2	2	Vegetation	Landfire	Dudleya edulis
Dudleya saxosa	2	0	2	2	2	2	Vegetation	Landfire	Dudleya saxosa
Dudleya virens	2	0	2	2	2	2	Vegetation	Landfire	Dudleya virens
Dulichium arundinaceum	2	0	2	2	2	2	Vegetation	Landfire	Dulichium arundinaceum
Eastwoodia elegans	2	0	2	2	2	2	Vegetation	Landfire	Eastwoodia elegans
Echinocactus polycephalus	2	0	2	2	2	2	Vegetation	Landfire	Echinocactus polycephalus
Echinocactus polycephalus var. polycephalus	2	0	2	2	2	2	Vegetation	Landfire	Echinocactus polycephalus var. polycephalus
Echinocereus engelmannii	2	0	2	2	2	2	Vegetation	Landfire	Echinocereus engelmannii
Echinocereus mojavensis	2	0	2	2	2	2	Vegetation	Landfire	Echinocereus mojavensis
Echinocereus nicholii	2	0	2	2	2	2	Vegetation	Landfire	Echinocereus nicholii
Echinocereus triglochidiatus	2	0	2	2	2	2	Vegetation	Landfire	Echinocereus triglochidiatus
Echinochloa colona	2	0	2	2	2	2	Vegetation	Landfire	Echinochloa colona
Echinochloa crus-galli	2	0	2	2	2	2	Vegetation	Landfire	Echinochloa crus-galli
Echinopepon wrightii	2	0	2	2	2	2	Vegetation	Landfire	Echinopepon wrightii
Egeria densa	2	0	2	2	2	2	Vegetation	Landfire	Egeria densa
Eichhornia crassipes	2	0	2	2	2	2	Vegetation	Landfire	Eichhornia crassipes
Elaeagnus angustifolia	1	0	1	2	1	2	Vegetation	Landfire	Elaeagnus angustifolia
Elaeagnus commutata	2	0	2	2	2	2	Vegetation	Landfire	Elaeagnus commutata
Eleocharis	2	0	1	2	1	3	Vegetation	Landfire	Eleocharis
Eleocharis acicularis	2	0	2	2	2	2	Vegetation	Landfire	Eleocharis acicularis
Eleocharis acicularis var. acicularis	2	0	2	2	2	2	Vegetation	Landfire	Eleocharis acicularis var. acicularis
Eleocharis bella	2	0	2	2	2	2	Vegetation	Landfire	Eleocharis bella
Eleocharis bolanderi	2	0	2	2	2	2	Vegetation	Landfire	Eleocharis bolanderi
Eleocharis macrostachya	2	0	2	2	2	2	Vegetation	Landfire	Eleocharis macrostachya
Eleocharis palustris	2	0	2	2	2	2	Vegetation	Landfire	Eleocharis palustris
Eleocharis parishii	2	0	2	2	2	2	Vegetation	Landfire	Eleocharis parishii
Eleocharis quinqueflora	2	0	2	2	2	2	Vegetation	Landfire	Eleocharis quinqueflora
Eleocharis rostellata	2	0	2	2	2	2	Vegetation	Landfire	Eleocharis rostellata
Elliottia pyroliflora	2	0	2	2	2	2	Vegetation	Landfire	Elliottia pyroliflora
Elymus	2	0	2	2	2	2	Vegetation	Landfire	Elymus
Elymus alaskanus ssp. latiglumis	2	0	2	2	2	2	Vegetation	Landfire	Elymus alaskanus ssp. latiglumis
Elymus bakeri	2	0	2	2	2	2	Vegetation	Landfire	Elymus bakeri
Elymus canadensis	2	0	2	2	2	2	Vegetation	Landfire	Elymus canadensis
Elymus caninus	2	0	2	2	2	2	Vegetation	Landfire	Elymus caninus
Elymus elymoides	2	0	2	2	2	2	Vegetation	Landfire	Elymus elymoides
Elymus elymoides ssp. brevifolius	2	0	2	2	2	2	Vegetation	Landfire	Elymus elymoides ssp. brevifolius
Elymus elymoides ssp. elymoides	2	0	2	2	2	2	Vegetation	Landfire	Elymus elymoides ssp. elymoides
Elymus glaucus	2	0	2	2	2	2	Vegetation	Landfire	Elymus glaucus
Elymus glaucus ssp. glaucus	2	0	2	2	2	2	Vegetation	Landfire	Elymus glaucus ssp. glaucus
Elymus lanceolatus	2	0	2	2	2	2	Vegetation	Landfire	Elymus lanceolatus
Elymus lanceolatus ssp. lanceolatus	2	0	2	2	2	2	Vegetation	Landfire	Elymus lanceolatus ssp. lanceolatus
Elymus multisetus	2	0	2	2	2	2	Vegetation	Landfire	Elymus multisetus
Elymus pseudorepens	2	0	2	2	2	2	Vegetation	Landfire	Elymus pseudorepens
Elymus repens	2	0	2	2	2	2	Vegetation	Landfire	Elymus repens
Elymus trachycaulus	2	0	2	2	2	2	Vegetation	Landfire	Elymus trachycaulus
Elymus trachycaulus ssp. trachycaulus	2	0	2	2	2	2	Vegetation	Landfire	Elymus trachycaulus ssp. trachycaulus
Emmenanthe penduliflora	2	0	2	2	2	2	Vegetation	Landfire	Emmenanthe penduliflora
Encelia	2	0	2	2	2	2	Vegetation	Landfire	Encelia
Encelia actonii	2	0	2	2	2	2	Vegetation	Landfire	Encelia actonii
Encelia californica	2	0	2	2	2	2	Vegetation	Landfire	Encelia californica
Encelia farinosa	2	0	2	1	1	3	Vegetation	Landfire	Encelia farinosa
Encelia frutescens	2	0	2	2	2	2	Vegetation	Landfire	Encelia frutescens
Encelia virginensis	2	0	2	2	2	2	Vegetation	Landfire	Encelia virginensis
Enceliopsis covillei	2	0	2	2	2	2	Vegetation	Landfire	Enceliopsis covillei
Endolepis dioica	2	0	2	2	2	2	Vegetation	Landfire	Endolepis dioica
Ephedra	2	0	2	2	2	2	Vegetation	Landfire	Ephedra
Ephedra aspera	2	0	2	2	2	2	Vegetation	Landfire	Ephedra aspera
Ephedra californica	2	0	2	2	2	2	Vegetation	Landfire	Ephedra californica
Ephedra cutleri	2	0	2	2	2	2	Vegetation	Landfire	Ephedra cutleri
Ephedra funerea	2	0	2	2	2	2	Vegetation	Landfire	Ephedra funerea
Ephedra nevadensis	2	0	2	2	2	2	Vegetation	Landfire	Ephedra nevadensis
Ephedra torreyana	2	0	2	2	2	2	Vegetation	Landfire	Ephedra torreyana
Ephedra trifurca	2	0	2	2	2	2	Vegetation	Landfire	Ephedra trifurca
Ephedra viridis	2	0	2	2	2	2	Vegetation	Landfire	Ephedra viridis
Epilobium brachycarpum	2	0	2	2	2	2	Vegetation	Landfire	Epilobium brachycarpum
Epilobium canum	2	0	2	2	2	2	Vegetation	Landfire	Epilobium canum
Epilobium canum ssp. canum	2	0	2	2	2	2	Vegetation	Landfire	Epilobium canum ssp. canum
Epilobium ciliatum	2	0	2	2	2	2	Vegetation	Landfire	Epilobium ciliatum
Epilobium densiflorum	2	0	2	2	2	2	Vegetation	Landfire	Epilobium densiflorum
Epilobium glaberrimum	2	0	2	2	2	2	Vegetation	Landfire	Epilobium glaberrimum
Epipactis gigantea	2	0	2	2	2	2	Vegetation	Landfire	Epipactis gigantea
Equisetum	1	0	1	2	1	2	Vegetation	Landfire	Equisetum
Equisetum arvense	0	0	2	2	2	2	Vegetation	Landfire	Equisetum arvense
Equisetum fluviatile	0	0	2	2	2	2	Vegetation	Landfire	Equisetum fluviatile
Equisetum hyemale	0	0	2	2	2	2	Vegetation	Landfire	Equisetum hyemale
Equisetum hyemale var. affine	0	0	2	2	2	2	Vegetation	Landfire	Equisetum hyemale var. affine
Equisetum laevigatum	0	0	2	2	2	2	Vegetation	Landfire	Equisetum laevigatum
Equisetum pratense	0	0	2	2	2	2	Vegetation	Landfire	Equisetum pratense
Equisetum variegatum	0	0	2	2	2	2	Vegetation	Landfire	Equisetum variegatum
Eragrostis curvula	0	0	2	2	2	2	Vegetation	Landfire	Eragrostis curvula
Eragrostis hypnoides	0	0	2	2	2	2	Vegetation	Landfire	Eragrostis hypnoides
Eragrostis lehmanniana	0	0	2	2	2	2	Vegetation	Landfire	Eragrostis lehmanniana
Erechtites minima	0	0	2	2	2	2	Vegetation	Landfire	Erechtites minima
Eremalche parryi	0	0	2	2	2	2	Vegetation	Landfire	Eremalche parryi
Eremopyrum	0	0	2	2	2	2	Vegetation	Landfire	Eremopyrum
Eremopyrum triticeum	0	0	2	2	2	2	Vegetation	Landfire	Eremopyrum triticeum
Erica	0	0	2	2	2	2	Vegetation	Landfire	Erica
Ericameria	0	0	2	2	2	2	Vegetation	Landfire	Ericameria
Ericameria bloomeri	0	0	2	2	2	2	Vegetation	Landfire	Ericameria bloomeri
Ericameria cervina	0	0	2	2	2	2	Vegetation	Landfire	Ericameria cervina
Ericameria cooperi	0	0	2	1	1	3	Vegetation	Landfire	Ericameria cooperi
Ericameria cuneata	0	0	2	2	2	2	Vegetation	Landfire	Ericameria cuneata
Ericameria cuneata var. spathulata	0	0	2	2	2	2	Vegetation	Landfire	Ericameria cuneata var. spathulata
Ericameria discoidea	0	0	2	2	2	2	Vegetation	Landfire	Ericameria discoidea
Ericameria discoidea var. discoidea	0	0	2	2	2	2	Vegetation	Landfire	Ericameria discoidea var. discoidea
Ericameria ericoides	0	0	2	2	2	2	Vegetation	Landfire	Ericameria ericoides
Ericameria fasciculata	0	0	2	2	2	2	Vegetation	Landfire	Ericameria fasciculata
Ericameria greenei	0	0	2	2	2	2	Vegetation	Landfire	Ericameria greenei
Ericameria laricifolia	0	0	2	2	2	2	Vegetation	Landfire	Ericameria laricifolia
Ericameria linearifolia	0	0	2	2	2	2	Vegetation	Landfire	Ericameria linearifolia
Ericameria nana	0	0	2	2	2	2	Vegetation	Landfire	Ericameria nana
Ericameria nauseosa	0	0	0	1	1	3	Vegetation	Landfire	Ericameria nauseosa
Ericameria nauseosa ssp. consimilis var. juncea	0	0	0	0	0	0	Vegetation	Landfire	Ericameria nauseosa ssp. consimilis var. juncea
Ericameria nauseosa ssp. consimilis var. mohavensis	0	0	0	0	0	0	Vegetation	Landfire	Ericameria nauseosa ssp. consimilis var. mohavensis
Ericameria nauseosa ssp. consimilis var. nitida	1	1	2	1	1	2	Vegetation	Landfire	Ericameria nauseosa ssp. consimilis var. nitida
Ericameria nauseosa ssp. consimilis var. oreophila	0	0	0	0	0	0	Vegetation	Landfire	Ericameria nauseosa ssp. consimilis var. oreophila
Ericameria nauseosa ssp. nauseosa	1	1	2	1	1	2	Vegetation	Landfire	Ericameria nauseosa ssp. nauseosa
Ericameria nauseosa ssp. nauseosa var. bigelovii	1	1	2	1	1	2	Vegetation	Landfire	Ericameria nauseosa ssp. nauseosa var. bigelovii
Ericameria nauseosa ssp. nauseosa var. hololeuca	1	1	2	1	1	2	Vegetation	Landfire	Ericameria nauseosa ssp. nauseosa var. hololeuca
Ericameria nauseosa ssp. nauseosa var. nauseosa	1	1	2	1	1	2	Vegetation	Landfire	Ericameria nauseosa ssp. nauseosa var. nauseosa
Ericameria nauseosa ssp. nauseosa var. salicifolia	1	1	2	1	1	2	Vegetation	Landfire	Ericameria nauseosa ssp. nauseosa var. salicifolia
Ericameria palmeri	2	0	2	2	2	2	Vegetation	Landfire	Ericameria palmeri
Ericameria palmeri var. pachylepis	2	0	2	2	2	2	Vegetation	Landfire	Ericameria palmeri var. pachylepis
Ericameria paniculata	2	0	2	2	2	2	Vegetation	Landfire	Ericameria paniculata
Ericameria parryi	2	0	2	2	2	2	Vegetation	Landfire	Ericameria parryi
Ericameria parryi var. monocephala	2	0	2	2	2	2	Vegetation	Landfire	Ericameria parryi var. monocephala
Ericameria parryi var. parryi	2	0	2	2	2	2	Vegetation	Landfire	Ericameria parryi var. parryi
Ericameria pinifolia	2	0	2	2	2	2	Vegetation	Landfire	Ericameria pinifolia
Ericameria suffruticosa	2	0	2	2	2	2	Vegetation	Landfire	Ericameria suffruticosa
Ericameria teretifolia	2	0	2	2	2	2	Vegetation	Landfire	Ericameria teretifolia
Erigeron	2	0	2	2	2	2	Vegetation	Landfire	Erigeron
Erigeron bloomeri	2	0	2	2	2	2	Vegetation	Landfire	Erigeron bloomeri
Erigeron chrysopsidis	2	0	2	2	2	2	Vegetation	Landfire	Erigeron chrysopsidis
Erigeron compositus	2	0	2	2	2	2	Vegetation	Landfire	Erigeron compositus
Erigeron corymbosus	2	0	2	2	2	2	Vegetation	Landfire	Erigeron corymbosus
Erigeron disparipilus	2	0	2	2	2	2	Vegetation	Landfire	Erigeron disparipilus
Erigeron flagellaris	2	0	2	2	2	2	Vegetation	Landfire	Erigeron flagellaris
Erigeron linearis	2	0	2	2	2	2	Vegetation	Landfire	Erigeron linearis
Erigeron modestus	2	0	2	2	2	2	Vegetation	Landfire	Erigeron modestus
Erigeron nanus	2	0	2	2	2	2	Vegetation	Landfire	Erigeron nanus
Erigeron nematophyllus	2	0	2	2	2	2	Vegetation	Landfire	Erigeron nematophyllus
Erigeron peregrinus	2	0	2	2	2	2	Vegetation	Landfire	Erigeron peregrinus
Erigeron peregrinus ssp. callianthemus	2	0	2	2	2	2	Vegetation	Landfire	Erigeron peregrinus ssp. callianthemus
Erigeron speciosus	2	0	2	2	2	2	Vegetation	Landfire	Erigeron speciosus
Erigeron ursinus	2	0	2	2	2	2	Vegetation	Landfire	Erigeron ursinus
Eriodictyon angustifolium	2	0	2	2	2	2	Vegetation	Landfire	Eriodictyon angustifolium
Eriodictyon californicum	2	0	2	2	2	2	Vegetation	Landfire	Eriodictyon californicum
Eriodictyon crassifolium	2	0	2	2	2	2	Vegetation	Landfire	Eriodictyon crassifolium
Eriodictyon crassifolium var. crassifolium	2	0	2	2	2	2	Vegetation	Landfire	Eriodictyon crassifolium var. crassifolium
Eriodictyon tomentosum	2	0	2	2	2	2	Vegetation	Landfire	Eriodictyon tomentosum
Eriodictyon trichocalyx	2	0	2	2	2	2	Vegetation	Landfire	Eriodictyon trichocalyx
Eriodictyon trichocalyx var. trichocalyx	2	0	2	2	2	2	Vegetation	Landfire	Eriodictyon trichocalyx var. trichocalyx
Eriogonum	2	0	2	2	2	2	Vegetation	Landfire	Eriogonum
Eriogonum angulosum	2	0	2	2	2	2	Vegetation	Landfire	Eriogonum angulosum
Eriogonum brevicaule	2	0	2	2	2	2	Vegetation	Landfire	Eriogonum brevicaule
Eriogonum cernuum	2	0	2	2	2	2	Vegetation	Landfire	Eriogonum cernuum
Eriogonum cinereum	2	0	2	2	2	2	Vegetation	Landfire	Eriogonum cinereum
Eriogonum compositum	2	0	2	2	2	2	Vegetation	Landfire	Eriogonum compositum
Eriogonum corymbosum	2	0	2	2	2	2	Vegetation	Landfire	Eriogonum corymbosum
Eriogonum crocatum	2	0	2	2	2	2	Vegetation	Landfire	Eriogonum crocatum
Eriogonum deflexum	2	0	2	2	2	2	Vegetation	Landfire	Eriogonum deflexum
Eriogonum deserticola	2	0	2	2	2	2	Vegetation	Landfire	Eriogonum deserticola
Eriogonum douglasii	2	0	2	2	2	2	Vegetation	Landfire	Eriogonum douglasii
Eriogonum elongatum	2	0	2	2	2	2	Vegetation	Landfire	Eriogonum elongatum
Eriogonum fasciculatum	1	0	2	1	1	2	Vegetation	Landfire	Eriogonum fasciculatum
Eriogonum fasciculatum var. fasciculatum	2	0	2	1	1	3	Vegetation	Landfire	Eriogonum fasciculatum var. fasciculatum
Eriogonum fasciculatum var. foliolosum	2	0	2	2	2	2	Vegetation	Landfire	Eriogonum fasciculatum var. foliolosum
Eriogonum fasciculatum var. polifolium	2	0	2	2	2	2	Vegetation	Landfire	Eriogonum fasciculatum var. polifolium
Eriogonum flavum	2	0	2	2	2	2	Vegetation	Landfire	Eriogonum flavum
Eriogonum flavum var. flavum	2	0	2	2	2	2	Vegetation	Landfire	Eriogonum flavum var. flavum
Eriogonum gordonii	2	0	2	2	2	2	Vegetation	Landfire	Eriogonum gordonii
Eriogonum gracillimum	2	0	2	2	2	2	Vegetation	Landfire	Eriogonum gracillimum
Eriogonum grande var. timorum	2	0	2	2	2	2	Vegetation	Landfire	Eriogonum grande var. timorum
Eriogonum heermannii	2	0	2	2	2	2	Vegetation	Landfire	Eriogonum heermannii
Eriogonum heracleoides	2	0	2	2	2	2	Vegetation	Landfire	Eriogonum heracleoides
Eriogonum heracleoides var. angustifolium	2	0	2	2	2	2	Vegetation	Landfire	Eriogonum heracleoides var. angustifolium
Eriogonum holmgrenii	2	0	2	2	2	2	Vegetation	Landfire	Eriogonum holmgrenii
Eriogonum incanum	2	0	2	2	2	2	Vegetation	Landfire	Eriogonum incanum
Eriogonum inflatum	1	0	2	1	1	2	Vegetation	Landfire	Eriogonum inflatum
Eriogonum latifolium	2	0	2	2	2	2	Vegetation	Landfire	Eriogonum latifolium
Eriogonum leptocladon	2	0	2	2	2	2	Vegetation	Landfire	Eriogonum leptocladon
Eriogonum leptophyllum	2	0	2	2	2	2	Vegetation	Landfire	Eriogonum leptophyllum
Eriogonum lonchophyllum	2	0	2	2	2	2	Vegetation	Landfire	Eriogonum lonchophyllum
Eriogonum luteolum	2	0	2	2	2	2	Vegetation	Landfire	Eriogonum luteolum
Eriogonum maculatum	2	0	2	2	2	2	Vegetation	Landfire	Eriogonum maculatum
Eriogonum microthecum	2	0	2	2	2	2	Vegetation	Landfire	Eriogonum microthecum
Eriogonum microthecum var. laxiflorum	2	0	2	2	2	2	Vegetation	Landfire	Eriogonum microthecum var. laxiflorum
Eriogonum niveum	2	0	2	2	2	2	Vegetation	Landfire	Eriogonum niveum
Eriogonum nudum	2	0	2	2	2	2	Vegetation	Landfire	Eriogonum nudum
Eriogonum nudum var. indictum	2	0	2	2	2	2	Vegetation	Landfire	Eriogonum nudum var. indictum
Eriogonum ovalifolium	2	0	2	2	2	2	Vegetation	Landfire	Eriogonum ovalifolium
Eriogonum ovalifolium var. depressum	2	0	2	2	2	2	Vegetation	Landfire	Eriogonum ovalifolium var. depressum
Eriogonum ovalifolium var. nivale	2	0	2	2	2	2	Vegetation	Landfire	Eriogonum ovalifolium var. nivale
Eriogonum panguicense	2	0	2	2	2	2	Vegetation	Landfire	Eriogonum panguicense
Eriogonum plumatella	2	0	2	2	2	2	Vegetation	Landfire	Eriogonum plumatella
Eriogonum roseum	2	0	2	2	2	2	Vegetation	Landfire	Eriogonum roseum
Eriogonum saxatile	2	0	2	2	2	2	Vegetation	Landfire	Eriogonum saxatile
Eriogonum scabrellum	2	0	2	2	2	2	Vegetation	Landfire	Eriogonum scabrellum
Eriogonum sphaerocephalum	2	0	2	2	2	2	Vegetation	Landfire	Eriogonum sphaerocephalum
Eriogonum strictum	2	0	2	2	2	2	Vegetation	Landfire	Eriogonum strictum
Eriogonum thomasii	2	0	2	2	2	2	Vegetation	Landfire	Eriogonum thomasii
Eriogonum thompsoniae	2	0	2	2	2	2	Vegetation	Landfire	Eriogonum thompsoniae
Eriogonum thymoides	2	0	2	2	2	2	Vegetation	Landfire	Eriogonum thymoides
Eriogonum trichopes	2	0	2	2	2	2	Vegetation	Landfire	Eriogonum trichopes
Eriogonum umbellatum	2	0	2	2	2	2	Vegetation	Landfire	Eriogonum umbellatum
Eriogonum umbellatum var. ellipticum	2	0	2	2	2	2	Vegetation	Landfire	Eriogonum umbellatum var. ellipticum
Eriogonum umbellatum var. subaridum	2	0	2	2	2	2	Vegetation	Landfire	Eriogonum umbellatum var. subaridum
Eriogonum umbellatum var. umbellatum	2	0	2	2	2	2	Vegetation	Landfire	Eriogonum umbellatum var. umbellatum
Eriogonum vimineum	2	0	2	2	2	2	Vegetation	Landfire	Eriogonum vimineum
Eriogonum wrightii	2	0	2	2	2	2	Vegetation	Landfire	Eriogonum wrightii
Eriogonum wrightii var. membranaceum	2	0	2	2	2	2	Vegetation	Landfire	Eriogonum wrightii var. membranaceum
Eriogonum wrightii var. nodosum	2	0	2	2	2	2	Vegetation	Landfire	Eriogonum wrightii var. nodosum
Eriogonum wrightii var. subscaposum	2	0	2	2	2	2	Vegetation	Landfire	Eriogonum wrightii var. subscaposum
Eriophorum chamissonis	2	0	2	2	2	2	Vegetation	Landfire	Eriophorum chamissonis
Eriophyllum confertiflorum	2	0	2	2	2	2	Vegetation	Landfire	Eriophyllum confertiflorum
Eriophyllum confertiflorum var. confertiflorum	2	0	2	2	2	2	Vegetation	Landfire	Eriophyllum confertiflorum var. confertiflorum
Eriophyllum lanatum	2	0	2	2	2	2	Vegetation	Landfire	Eriophyllum lanatum
Eritrichium nanum	2	0	2	2	2	2	Vegetation	Landfire	Eritrichium nanum
Erodium	2	0	2	2	2	2	Vegetation	Landfire	Erodium
Erodium botrys	2	0	2	2	2	2	Vegetation	Landfire	Erodium botrys
Erodium brachycarpum	2	0	2	2	2	2	Vegetation	Landfire	Erodium brachycarpum
Erodium cicutarium	2	0	2	2	2	2	Vegetation	Landfire	Erodium cicutarium
Erodium moschatum	2	0	2	2	2	2	Vegetation	Landfire	Erodium moschatum
Erodium texanum	2	0	2	2	2	2	Vegetation	Landfire	Erodium texanum
Eryngium	2	0	2	2	2	2	Vegetation	Landfire	Eryngium
Eryngium castrense	2	0	2	2	2	2	Vegetation	Landfire	Eryngium castrense
Eryngium vaseyi	2	0	2	2	2	2	Vegetation	Landfire	Eryngium vaseyi
Erysimum capitatum	2	0	2	2	2	2	Vegetation	Landfire	Erysimum capitatum
Erythronium grandiflorum	2	0	2	2	2	2	Vegetation	Landfire	Erythronium grandiflorum
Erythronium grandiflorum ssp. grandiflorum	2	0	2	2	2	2	Vegetation	Landfire	Erythronium grandiflorum ssp. grandiflorum
Eschscholzia californica	2	0	2	2	2	2	Vegetation	Landfire	Eschscholzia californica
Eschscholzia minutiflora	2	0	2	2	2	2	Vegetation	Landfire	Eschscholzia minutiflora
Escobaria	2	0	2	2	2	2	Vegetation	Landfire	Escobaria
Escobaria vivipara	2	0	2	2	2	2	Vegetation	Landfire	Escobaria vivipara
Eucalyptus	2	0	2	2	2	2	Vegetation	Landfire	Eucalyptus
Eucalyptus camaldulensis	2	0	2	2	2	2	Vegetation	Landfire	Eucalyptus camaldulensis
Eucalyptus globulus	2	0	2	1	1	3	Vegetation	Landfire	Eucalyptus globulus
Eucnide urens	2	0	2	2	2	2	Vegetation	Landfire	Eucnide urens
Euphorbia terracina	2	0	2	2	2	2	Vegetation	Landfire	Euphorbia terracina
Eurybia glauca	2	0	2	2	2	2	Vegetation	Landfire	Eurybia glauca
Eurybia integrifolia	2	0	2	2	2	2	Vegetation	Landfire	Eurybia integrifolia
Eurybia wasatchensis	2	0	2	2	2	2	Vegetation	Landfire	Eurybia wasatchensis
Euthamia occidentalis	2	0	2	2	2	2	Vegetation	Landfire	Euthamia occidentalis
Evolvulus sericeus	2	0	2	2	2	2	Vegetation	Landfire	Evolvulus sericeus
Fagonia	2	0	2	2	2	2	Vegetation	Landfire	Fagonia
Fagonia laevis	2	0	2	2	2	2	Vegetation	Landfire	Fagonia laevis
Fallugia paradoxa	1	0	2	2	1	3	Vegetation	Landfire	Fallugia paradoxa
Fendlera rupicola	2	0	2	2	2	2	Vegetation	Landfire	Fendlera rupicola
Fendlerella utahensis	2	0	2	2	2	2	Vegetation	Landfire	Fendlerella utahensis
Ferocactus cylindraceus	2	0	2	2	2	2	Vegetation	Landfire	Ferocactus cylindraceus
Festuca	2	0	2	2	2	2	Vegetation	Landfire	Festuca
Festuca arizonica	2	0	2	2	2	2	Vegetation	Landfire	Festuca arizonica
Festuca brachyphylla	2	0	2	2	2	2	Vegetation	Landfire	Festuca brachyphylla
Festuca brachyphylla ssp. coloradensis	2	0	2	2	2	2	Vegetation	Landfire	Festuca brachyphylla ssp. coloradensis
Festuca brevipila	2	0	2	2	2	2	Vegetation	Landfire	Festuca brevipila
Festuca campestris	2	0	2	2	2	2	Vegetation	Landfire	Festuca campestris
Festuca idahoensis	2	0	2	2	2	2	Vegetation	Landfire	Festuca idahoensis
Festuca occidentalis	2	0	2	2	2	2	Vegetation	Landfire	Festuca occidentalis
Festuca ovina	2	0	2	2	2	2	Vegetation	Landfire	Festuca ovina
Festuca rubra	2	0	2	2	2	2	Vegetation	Landfire	Festuca rubra
Festuca saximontana	2	0	2	2	2	2	Vegetation	Landfire	Festuca saximontana
Festuca saximontana var. saximontana	2	0	2	2	2	2	Vegetation	Landfire	Festuca saximontana var. saximontana
Festuca subulata	2	0	2	2	2	2	Vegetation	Landfire	Festuca subulata
Festuca thurberi	2	0	2	2	2	2	Vegetation	Landfire	Festuca thurberi
Festuca viridula	2	0	2	2	2	2	Vegetation	Landfire	Festuca viridula
Ficus carica	2	0	2	2	2	2	Vegetation	Landfire	Ficus carica
Flourensia cernua	2	0	2	2	2	2	Vegetation	Landfire	Flourensia cernua
Foeniculum	2	0	2	2	2	2	Vegetation	Landfire	Foeniculum
Foeniculum vulgare	2	0	2	2	2	2	Vegetation	Landfire	Foeniculum vulgare
Forestiera	2	0	2	2	2	2	Vegetation	Landfire	Forestiera
Forestiera pubescens	2	0	2	2	2	2	Vegetation	Landfire	Forestiera pubescens
Forestiera pubescens var. pubescens	2	0	2	2	2	2	Vegetation	Landfire	Forestiera pubescens var. pubescens
Fouquieria	2	0	2	2	2	2	Vegetation	Landfire	Fouquieria
Fouquieria splendens	2	0	2	2	2	2	Vegetation	Landfire	Fouquieria splendens
Fragaria	2	0	2	2	2	2	Vegetation	Landfire	Fragaria
Fragaria vesca	2	0	2	2	2	2	Vegetation	Landfire	Fragaria vesca
Fragaria virginiana	2	0	2	2	2	2	Vegetation	Landfire	Fragaria virginiana
Frangula betulifolia ssp. betulifolia	2	0	2	2	2	2	Vegetation	Landfire	Frangula betulifolia ssp. betulifolia
Frangula betulifolia ssp. obovata	2	0	2	2	2	2	Vegetation	Landfire	Frangula betulifolia ssp. obovata
Frangula californica	2	0	2	2	2	2	Vegetation	Landfire	Frangula californica
Frangula californica ssp. californica	2	0	2	2	2	2	Vegetation	Landfire	Frangula californica ssp. californica
Frangula californica ssp. occidentalis	2	0	2	2	2	2	Vegetation	Landfire	Frangula californica ssp. occidentalis
Frangula californica ssp. tomentella	2	0	2	2	2	2	Vegetation	Landfire	Frangula californica ssp. tomentella
Frangula californica ssp. ursina	2	0	2	2	2	2	Vegetation	Landfire	Frangula californica ssp. ursina
Frangula purshiana	2	0	2	2	2	2	Vegetation	Landfire	Frangula purshiana
Frankenia palmeri	2	0	2	2	2	2	Vegetation	Landfire	Frankenia palmeri
Frankenia salina	2	0	2	2	2	2	Vegetation	Landfire	Frankenia salina
Frasera albicaulis	2	0	2	2	2	2	Vegetation	Landfire	Frasera albicaulis
Fraxinus	2	0	2	2	2	2	Vegetation	Landfire	Fraxinus
Fraxinus anomala	2	0	2	2	2	2	Vegetation	Landfire	Fraxinus anomala
Fraxinus cuspidata	2	0	2	2	2	2	Vegetation	Landfire	Fraxinus cuspidata
Fraxinus dipetala	2	0	2	2	2	2	Vegetation	Landfire	Fraxinus dipetala
Fraxinus latifolia	2	0	2	2	2	2	Vegetation	Landfire	Fraxinus latifolia
Fraxinus pennsylvanica	2	0	2	2	2	2	Vegetation	Landfire	Fraxinus pennsylvanica
Fraxinus velutina	1	0	1	1	1	2	Vegetation	Landfire	Fraxinus velutina
Fremontodendron californicum	2	0	2	2	2	2	Vegetation	Landfire	Fremontodendron californicum
Fremontodendron mexicanum	2	0	2	2	2	2	Vegetation	Landfire	Fremontodendron mexicanum
Gaillardia aristata	2	0	2	2	2	2	Vegetation	Landfire	Gaillardia aristata
Galium	2	0	2	2	2	2	Vegetation	Landfire	Galium
Galium bifolium	2	0	2	2	2	2	Vegetation	Landfire	Galium bifolium
Galium porrigens var. porrigens	2	0	2	2	2	2	Vegetation	Landfire	Galium porrigens var. porrigens
Galium triflorum	2	0	2	2	2	2	Vegetation	Landfire	Galium triflorum
Garrya buxifolia	2	0	2	2	2	2	Vegetation	Landfire	Garrya buxifolia
Garrya elliptica	2	0	2	2	2	2	Vegetation	Landfire	Garrya elliptica
Garrya flavescens	2	0	2	2	2	2	Vegetation	Landfire	Garrya flavescens
Garrya veatchii	2	0	2	2	2	2	Vegetation	Landfire	Garrya veatchii
Garrya wrightii	2	0	2	2	2	2	Vegetation	Landfire	Garrya wrightii
Gaultheria humifusa	2	0	2	2	2	2	Vegetation	Landfire	Gaultheria humifusa
Gaultheria shallon	2	0	2	2	2	2	Vegetation	Landfire	Gaultheria shallon
Gayophytum decipiens	2	0	2	2	2	2	Vegetation	Landfire	Gayophytum decipiens
Gayophytum diffusum	2	0	2	2	2	2	Vegetation	Landfire	Gayophytum diffusum
Gayophytum diffusum ssp. parviflorum	2	0	2	2	2	2	Vegetation	Landfire	Gayophytum diffusum ssp. parviflorum
Gayophytum ramosissimum	2	0	2	2	2	2	Vegetation	Landfire	Gayophytum ramosissimum
Genista monspessulana	2	0	2	2	2	2	Vegetation	Landfire	Genista monspessulana
Gentiana affinis	2	0	2	2	2	2	Vegetation	Landfire	Gentiana affinis
Geraea canescens	2	0	2	2	2	2	Vegetation	Landfire	Geraea canescens
Geranium	2	0	2	2	2	2	Vegetation	Landfire	Geranium
Geranium dissectum	2	0	2	2	2	2	Vegetation	Landfire	Geranium dissectum
Geranium molle	2	0	2	2	2	2	Vegetation	Landfire	Geranium molle
Geranium richardsonii	2	0	2	2	2	2	Vegetation	Landfire	Geranium richardsonii
Geranium viscosissimum	2	0	2	2	2	2	Vegetation	Landfire	Geranium viscosissimum
Geum macrophyllum	2	0	2	2	2	2	Vegetation	Landfire	Geum macrophyllum
Geum rossii	2	0	2	2	2	2	Vegetation	Landfire	Geum rossii
Geum rossii var. turbinatum	2	0	2	2	2	2	Vegetation	Landfire	Geum rossii var. turbinatum
Geum triflorum	2	0	2	2	2	2	Vegetation	Landfire	Geum triflorum
Gilia capitata	2	0	2	2	2	2	Vegetation	Landfire	Gilia capitata
Gilia clivorum	2	0	2	2	2	2	Vegetation	Landfire	Gilia clivorum
Glebionis coronarium	2	0	2	2	2	2	Vegetation	Landfire	Glebionis coronarium
Glossopetalon spinescens	2	0	2	2	2	2	Vegetation	Landfire	Glossopetalon spinescens
Glossopetalon spinescens var. aridum	2	0	2	2	2	2	Vegetation	Landfire	Glossopetalon spinescens var. aridum
Glyceria borealis	2	0	2	2	2	2	Vegetation	Landfire	Glyceria borealis
Glyceria grandis	2	0	2	2	2	2	Vegetation	Landfire	Glyceria grandis
Glyceria striata	2	0	2	2	2	2	Vegetation	Landfire	Glyceria striata
Glycyrrhiza lepidota	2	0	2	2	2	2	Vegetation	Landfire	Glycyrrhiza lepidota
Gnaphalium uliginosum	2	0	2	2	2	2	Vegetation	Landfire	Gnaphalium uliginosum
Gratiola ebracteata	2	0	2	2	2	2	Vegetation	Landfire	Gratiola ebracteata
Grayia spinosa	2	0	2	2	2	2	Vegetation	Landfire	Grayia spinosa
Grindelia camporum var. camporum	2	0	2	2	2	2	Vegetation	Landfire	Grindelia camporum var. camporum
Grindelia hirsutula	2	0	2	2	2	2	Vegetation	Landfire	Grindelia hirsutula
Grindelia squarrosa	2	0	2	2	2	2	Vegetation	Landfire	Grindelia squarrosa
Grindelia stricta	2	0	2	2	2	2	Vegetation	Landfire	Grindelia stricta
Grindelia stricta var. angustifolia	2	0	2	2	2	2	Vegetation	Landfire	Grindelia stricta var. angustifolia
Grindelia stricta var. platyphylla	2	0	2	2	2	2	Vegetation	Landfire	Grindelia stricta var. platyphylla
Grindelia stricta var. stricta	2	0	2	2	2	2	Vegetation	Landfire	Grindelia stricta var. stricta
Grusonia clavata	2	0	2	2	2	2	Vegetation	Landfire	Grusonia clavata
Grusonia kunzei	2	0	2	2	2	2	Vegetation	Landfire	Grusonia kunzei
Gutierrezia	2	0	2	2	2	2	Vegetation	Landfire	Gutierrezia
Gutierrezia californica	2	0	2	2	2	2	Vegetation	Landfire	Gutierrezia californica
Gutierrezia microcephala	2	0	2	1	1	3	Vegetation	Landfire	Gutierrezia microcephala
Gutierrezia sarothrae	1	0	2	1	1	2	Vegetation	Landfire	Gutierrezia sarothrae
Halogeton	2	0	2	2	2	2	Vegetation	Landfire	Halogeton
Halogeton glomeratus	2	0	2	2	2	2	Vegetation	Landfire	Halogeton glomeratus
Hazardia squarrosa	2	0	2	2	2	2	Vegetation	Landfire	Hazardia squarrosa
Hecastocleis shockleyi	2	0	2	2	2	2	Vegetation	Landfire	Hecastocleis shockleyi
Hedeoma costata	2	0	2	2	2	2	Vegetation	Landfire	Hedeoma costata
Hedypnois cretica	2	0	2	2	2	2	Vegetation	Landfire	Hedypnois cretica
Hedysarum occidentale	2	0	2	2	2	2	Vegetation	Landfire	Hedysarum occidentale
Helianthella	2	0	2	2	2	2	Vegetation	Landfire	Helianthella
Helianthella quinquenervis	2	0	2	2	2	2	Vegetation	Landfire	Helianthella quinquenervis
Helianthella uniflora	2	0	2	2	2	2	Vegetation	Landfire	Helianthella uniflora
Helianthus	2	0	2	2	2	2	Vegetation	Landfire	Helianthus
Helianthus annuus	2	0	2	2	2	2	Vegetation	Landfire	Helianthus annuus
Helianthus ciliaris	2	0	2	2	2	2	Vegetation	Landfire	Helianthus ciliaris
Helianthus laciniatus	2	0	2	2	2	2	Vegetation	Landfire	Helianthus laciniatus
Helianthus niveus	2	0	2	2	2	2	Vegetation	Landfire	Helianthus niveus
Helianthus nuttallii	2	0	2	2	2	2	Vegetation	Landfire	Helianthus nuttallii
Heliomeris longifolia var. annua	2	0	2	2	2	2	Vegetation	Landfire	Heliomeris longifolia var. annua
Heliomeris multiflora	2	0	2	2	2	2	Vegetation	Landfire	Heliomeris multiflora
Heliomeris multiflora var. multiflora	2	0	2	2	2	2	Vegetation	Landfire	Heliomeris multiflora var. multiflora
Heliotropium curassavicum	1	0	2	1	1	2	Vegetation	Landfire	Heliotropium curassavicum
Hemizonia congesta	2	0	2	2	2	2	Vegetation	Landfire	Hemizonia congesta
Hemizonia congesta ssp. luzulifolia	2	0	2	2	2	2	Vegetation	Landfire	Hemizonia congesta ssp. luzulifolia
Hemizonia fasciculata	2	0	2	2	2	2	Vegetation	Landfire	Hemizonia fasciculata
Hemizonia fitchii	2	0	2	2	2	2	Vegetation	Landfire	Hemizonia fitchii
Hemizonia lobbii	2	0	2	2	2	2	Vegetation	Landfire	Hemizonia lobbii
Heracleum maximum	2	0	2	2	2	2	Vegetation	Landfire	Heracleum maximum
Hesperevax caulescens	2	0	2	2	2	2	Vegetation	Landfire	Hesperevax caulescens
Hesperocyparis arizonica	2	0	2	2	2	2	Vegetation	Landfire	Hesperocyparis arizonica
Hesperocyparis forbesii	2	0	2	2	2	2	Vegetation	Landfire	Hesperocyparis forbesii
Hesperocyparis macnabiana	2	0	2	2	2	2	Vegetation	Landfire	Hesperocyparis macnabiana
Hesperocyparis macrocarpa	2	0	2	2	2	2	Vegetation	Landfire	Hesperocyparis macrocarpa
Hesperocyparis pigmaea	2	0	2	2	2	2	Vegetation	Landfire	Hesperocyparis pigmaea
Hesperocyparis sargentii	2	0	2	2	2	2	Vegetation	Landfire	Hesperocyparis sargentii
Hesperostipa	2	0	2	2	2	2	Vegetation	Landfire	Hesperostipa
Hesperostipa comata	2	0	2	2	2	2	Vegetation	Landfire	Hesperostipa comata
Hesperostipa comata ssp. comata	2	0	2	2	2	2	Vegetation	Landfire	Hesperostipa comata ssp. comata
Hesperostipa neomexicana	2	0	2	2	2	2	Vegetation	Landfire	Hesperostipa neomexicana
Hesperostipa spartea	2	0	2	2	2	2	Vegetation	Landfire	Hesperostipa spartea
Hesperoyucca whipplei	2	0	2	2	2	2	Vegetation	Landfire	Hesperoyucca whipplei
Heteromeles arbutifolia	2	0	2	2	2	2	Vegetation	Landfire	Heteromeles arbutifolia
Heteropogon contortus	2	0	2	2	2	2	Vegetation	Landfire	Heteropogon contortus
Heterotheca oregona	2	0	2	2	2	2	Vegetation	Landfire	Heterotheca oregona
Heterotheca oregona var. compacta	2	0	2	2	2	2	Vegetation	Landfire	Heterotheca oregona var. compacta
Heterotheca sessiliflora	2	0	2	2	2	2	Vegetation	Landfire	Heterotheca sessiliflora
Heterotheca sessiliflora ssp. echioides	2	0	2	2	2	2	Vegetation	Landfire	Heterotheca sessiliflora ssp. echioides
Heterotheca villosa	2	0	2	2	2	2	Vegetation	Landfire	Heterotheca villosa
Heterotheca villosa var. minor	2	0	2	2	2	2	Vegetation	Landfire	Heterotheca villosa var. minor
Heterotheca villosa var. villosa	2	0	2	2	2	2	Vegetation	Landfire	Heterotheca villosa var. villosa
Heuchera cylindrica	2	0	2	2	2	2	Vegetation	Landfire	Heuchera cylindrica
Heuchera micrantha	2	0	2	2	2	2	Vegetation	Landfire	Heuchera micrantha
Hibiscus denudatus	2	0	2	2	2	2	Vegetation	Landfire	Hibiscus denudatus
Hieracium	2	0	2	2	2	2	Vegetation	Landfire	Hieracium
Hieracium albiflorum	2	0	2	2	2	2	Vegetation	Landfire	Hieracium albiflorum
Hieracium cynoglossoides	2	0	2	2	2	2	Vegetation	Landfire	Hieracium cynoglossoides
Hilaria belangeri	2	0	2	2	2	2	Vegetation	Landfire	Hilaria belangeri
Hippuris vulgaris	2	0	2	2	2	2	Vegetation	Landfire	Hippuris vulgaris
Hirschfeldia	2	0	2	2	2	2	Vegetation	Landfire	Hirschfeldia
Hirschfeldia incana	2	0	2	2	2	2	Vegetation	Landfire	Hirschfeldia incana
Holcus lanatus	2	0	2	2	2	2	Vegetation	Landfire	Holcus lanatus
Holocarpha virgata	2	0	2	2	2	2	Vegetation	Landfire	Holocarpha virgata
Holocarpha virgata ssp. virgata	2	0	2	2	2	2	Vegetation	Landfire	Holocarpha virgata ssp. virgata
Holodiscus	2	0	2	2	2	2	Vegetation	Landfire	Holodiscus
Holodiscus discolor	1	0	2	2	1	3	Vegetation	Landfire	Holodiscus discolor
Holodiscus dumosus	2	0	2	2	2	2	Vegetation	Landfire	Holodiscus dumosus
Holozonia filipes	2	0	2	2	2	2	Vegetation	Landfire	Holozonia filipes
Hordeum	2	0	2	2	2	2	Vegetation	Landfire	Hordeum
Hordeum brachyantherum	2	0	2	2	2	2	Vegetation	Landfire	Hordeum brachyantherum
Hordeum depressum	2	0	2	2	2	2	Vegetation	Landfire	Hordeum depressum
Hordeum jubatum	1	0	2	2	1	3	Vegetation	Landfire	Hordeum jubatum
Hordeum marinum	2	0	2	2	2	2	Vegetation	Landfire	Hordeum marinum
Hordeum marinum ssp. gussonianum	2	0	2	2	2	2	Vegetation	Landfire	Hordeum marinum ssp. gussonianum
Hordeum murinum	2	0	2	2	2	2	Vegetation	Landfire	Hordeum murinum
Hordeum murinum ssp. leporinum	2	0	2	2	2	2	Vegetation	Landfire	Hordeum murinum ssp. leporinum
Hordeum pusillum	2	0	2	2	2	2	Vegetation	Landfire	Hordeum pusillum
Hordeum vulgare	2	0	2	2	2	2	Vegetation	Landfire	Hordeum vulgare
Hulsea algida	2	0	2	2	2	2	Vegetation	Landfire	Hulsea algida
Hydrocotyle ranunculoides	2	0	2	2	2	2	Vegetation	Landfire	Hydrocotyle ranunculoides
Hydrophyllum fendleri	2	0	2	2	2	2	Vegetation	Landfire	Hydrophyllum fendleri
Hymenoclea	2	0	1	2	1	3	Vegetation	Landfire	Hymenoclea
Hymenoclea monogyra	2	0	2	1	1	3	Vegetation	Landfire	Hymenoclea monogyra
Hymenoclea salsola	2	0	2	1	1	3	Vegetation	Landfire	Hymenoclea salsola
Hymenoclea salsola var. salsola	2	0	2	1	1	3	Vegetation	Landfire	Hymenoclea salsola var. salsola
Hymenopappus filifolius	2	0	2	2	2	2	Vegetation	Landfire	Hymenopappus filifolius
Hymenoxys cooperi	2	0	2	2	2	2	Vegetation	Landfire	Hymenoxys cooperi
Hymenoxys richardsonii	2	0	2	2	2	2	Vegetation	Landfire	Hymenoxys richardsonii
Hypericum anagalloides	2	0	2	2	2	2	Vegetation	Landfire	Hypericum anagalloides
Hypericum perforatum	2	0	2	2	2	2	Vegetation	Landfire	Hypericum perforatum
Hypericum scouleri	2	0	2	2	2	2	Vegetation	Landfire	Hypericum scouleri
Hypochaeris	2	0	2	2	2	2	Vegetation	Landfire	Hypochaeris
Hypochaeris glabra	2	0	2	2	2	2	Vegetation	Landfire	Hypochaeris glabra
Hypochaeris radicata	2	0	2	2	2	2	Vegetation	Landfire	Hypochaeris radicata
Hyptis emoryi	2	0	2	2	2	2	Vegetation	Landfire	Hyptis emoryi
Iliamna rivularis	2	0	2	2	2	2	Vegetation	Landfire	Iliamna rivularis
Ipomopsis aggregata	2	0	2	2	2	2	Vegetation	Landfire	Ipomopsis aggregata
Ipomopsis congesta	2	0	2	2	2	2	Vegetation	Landfire	Ipomopsis congesta
Ipomopsis congesta ssp. congesta	2	0	2	2	2	2	Vegetation	Landfire	Ipomopsis congesta ssp. congesta
Iris	2	0	2	2	2	2	Vegetation	Landfire	Iris
Iris macrosiphon	2	0	2	2	2	2	Vegetation	Landfire	Iris macrosiphon
Iris missouriensis	1	0	2	2	1	3	Vegetation	Landfire	Iris missouriensis
Isocoma	2	0	2	2	2	2	Vegetation	Landfire	Isocoma
Isocoma acradenia	1	0	2	1	1	2	Vegetation	Landfire	Isocoma acradenia
Isocoma acradenia var. acradenia	2	0	2	1	1	3	Vegetation	Landfire	Isocoma acradenia var. acradenia
Isocoma menziesii	2	0	2	1	1	3	Vegetation	Landfire	Isocoma menziesii
Isocoma menziesii var. menziesii	2	0	2	1	1	3	Vegetation	Landfire	Isocoma menziesii var. menziesii
Isocoma pluriflora	0	0	0	0	0	0	Vegetation	Landfire	Isocoma pluriflora
Isocoma tenuisecta	2	0	2	2	2	2	Vegetation	Landfire	Isocoma tenuisecta
Isoetes	2	0	2	2	2	2	Vegetation	Landfire	Isoetes
Isoetes bolanderi	2	0	2	2	2	2	Vegetation	Landfire	Isoetes bolanderi
Isoetes howellii	2	0	2	2	2	2	Vegetation	Landfire	Isoetes howellii
Isoetes occidentalis	2	0	2	2	2	2	Vegetation	Landfire	Isoetes occidentalis
Iva axillaris	2	0	2	2	2	2	Vegetation	Landfire	Iva axillaris
Iva hayesiana	2	0	2	2	2	2	Vegetation	Landfire	Iva hayesiana
Ivesia gordonii	2	0	2	2	2	2	Vegetation	Landfire	Ivesia gordonii
Ivesia kingii	2	0	2	2	2	2	Vegetation	Landfire	Ivesia kingii
Ivesia muirii	2	0	2	2	2	2	Vegetation	Landfire	Ivesia muirii
Ivesia tweedyi	2	0	2	2	2	2	Vegetation	Landfire	Ivesia tweedyi
Jamesia americana	2	0	2	2	2	2	Vegetation	Landfire	Jamesia americana
Jatropha cuneata	2	0	2	2	2	2	Vegetation	Landfire	Jatropha cuneata
Jaumea carnosa	2	0	2	2	2	2	Vegetation	Landfire	Jaumea carnosa
Juglans	2	0	2	2	2	2	Vegetation	Landfire	Juglans
Juglans californica	2	0	2	2	2	2	Vegetation	Landfire	Juglans californica
Juglans hindsii	2	0	2	2	2	2	Vegetation	Landfire	Juglans hindsii
Juglans major	2	0	2	2	2	2	Vegetation	Landfire	Juglans major
Juglans regia	2	0	2	2	2	2	Vegetation	Landfire	Juglans regia
Juncus	1	0	1	2	1	2	Vegetation	Landfire	Juncus
Juncus acutus ssp. leopoldii	2	0	2	2	2	2	Vegetation	Landfire	Juncus acutus ssp. leopoldii
Juncus arcticus	0	0	0	0	0	0	Vegetation	Landfire	Juncus arcticus
Juncus arcticus ssp. littoralis	0	0	2	1	1	3	Vegetation	Landfire	Juncus arcticus ssp. littoralis
Juncus articulatus	0	0	0	0	0	0	Vegetation	Landfire	Juncus articulatus
Juncus bufonius	0	0	2	2	2	2	Vegetation	Landfire	Juncus bufonius
Juncus confusus	0	0	2	2	2	2	Vegetation	Landfire	Juncus confusus
Juncus cooperi	0	0	2	1	1	3	Vegetation	Landfire	Juncus cooperi
Juncus drummondii	0	0	2	2	2	2	Vegetation	Landfire	Juncus drummondii
Juncus dubius	0	0	2	2	2	2	Vegetation	Landfire	Juncus dubius
Juncus effusus	0	0	2	2	2	2	Vegetation	Landfire	Juncus effusus
Juncus effusus var. brunneus	0	0	2	2	2	2	Vegetation	Landfire	Juncus effusus var. brunneus
Juncus ensifolius	0	0	2	2	2	2	Vegetation	Landfire	Juncus ensifolius
Juncus lesueurii	0	0	2	2	2	2	Vegetation	Landfire	Juncus lesueurii
Juncus mertensianus	0	0	2	2	2	2	Vegetation	Landfire	Juncus mertensianus
Juncus mexicanus	0	0	2	2	2	2	Vegetation	Landfire	Juncus mexicanus
Juncus nevadensis	0	0	2	2	2	2	Vegetation	Landfire	Juncus nevadensis
Juncus orthophyllus	0	0	2	2	2	2	Vegetation	Landfire	Juncus orthophyllus
Juncus oxymeris	0	0	2	2	2	2	Vegetation	Landfire	Juncus oxymeris
Juncus parryi	0	0	2	2	2	2	Vegetation	Landfire	Juncus parryi
Juncus patens	0	0	2	2	2	2	Vegetation	Landfire	Juncus patens
Juncus phaeocephalus	0	0	2	2	2	2	Vegetation	Landfire	Juncus phaeocephalus
Juncus phaeocephalus var. phaeocephalus	0	0	2	2	2	2	Vegetation	Landfire	Juncus phaeocephalus var. phaeocephalus
Juncus xiphioides	0	0	2	2	2	2	Vegetation	Landfire	Juncus xiphioides
Juniperus	2	0	2	2	2	2	Vegetation	Landfire	Juniperus
Juniperus californica	2	0	2	2	2	2	Vegetation	Landfire	Juniperus californica
Juniperus coahuilensis	2	0	2	2	2	2	Vegetation	Landfire	Juniperus coahuilensis
Juniperus communis	2	0	2	2	2	2	Vegetation	Landfire	Juniperus communis
Juniperus communis var. depressa	2	0	2	2	2	2	Vegetation	Landfire	Juniperus communis var. depressa
Juniperus deppeana	2	0	2	2	2	2	Vegetation	Landfire	Juniperus deppeana
Juniperus grandis	2	0	2	2	2	2	Vegetation	Landfire	Juniperus grandis
Juniperus horizontalis	2	0	2	2	2	2	Vegetation	Landfire	Juniperus horizontalis
Juniperus monosperma	2	0	2	2	2	2	Vegetation	Landfire	Juniperus monosperma
Juniperus occidentalis	2	0	2	2	2	2	Vegetation	Landfire	Juniperus occidentalis
Juniperus osteosperma	2	0	2	2	2	2	Vegetation	Landfire	Juniperus osteosperma
Juniperus scopulorum	2	0	2	1	1	3	Vegetation	Landfire	Juniperus scopulorum
Justicia californica	2	0	2	2	2	2	Vegetation	Landfire	Justicia californica
Kallstroemia parviflora	2	0	2	2	2	2	Vegetation	Landfire	Kallstroemia parviflora
Kalmia microphylla	2	0	2	2	2	2	Vegetation	Landfire	Kalmia microphylla
Kalmia polifolia	2	0	2	2	2	2	Vegetation	Landfire	Kalmia polifolia
Keckiella antirrhinoides	2	0	2	2	2	2	Vegetation	Landfire	Keckiella antirrhinoides
Keckiella breviflora	2	0	2	2	2	2	Vegetation	Landfire	Keckiella breviflora
Keckiella cordifolia	2	0	2	2	2	2	Vegetation	Landfire	Keckiella cordifolia
Kobresia myosuroides	2	0	2	2	2	2	Vegetation	Landfire	Kobresia myosuroides
Koeleria	2	0	2	2	2	2	Vegetation	Landfire	Koeleria
Koeleria macrantha	2	0	2	2	2	2	Vegetation	Landfire	Koeleria macrantha
Krameria	2	0	2	2	2	2	Vegetation	Landfire	Krameria
Krameria erecta	2	0	2	2	2	2	Vegetation	Landfire	Krameria erecta
Krameria grayi	2	0	2	2	2	2	Vegetation	Landfire	Krameria grayi
Krameria lanceolata	2	0	2	2	2	2	Vegetation	Landfire	Krameria lanceolata
Krascheninnikovia	2	0	2	2	2	2	Vegetation	Landfire	Krascheninnikovia
Krascheninnikovia lanata	2	1	2	2	1	3	Vegetation	Landfire	Krascheninnikovia lanata
Lactuca serriola	2	0	2	2	2	2	Vegetation	Landfire	Lactuca serriola
Lappula occidentalis	2	0	2	2	2	2	Vegetation	Landfire	Lappula occidentalis
Lappula occidentalis var. occidentalis	2	0	2	2	2	2	Vegetation	Landfire	Lappula occidentalis var. occidentalis
Larix lyallii	2	0	2	2	2	2	Vegetation	Landfire	Larix lyallii
Larix occidentalis	2	0	2	2	2	2	Vegetation	Landfire	Larix occidentalis
Larrea	2	0	2	2	2	2	Vegetation	Landfire	Larrea
Larrea tridentata	2	0	2	2	2	2	Vegetation	Landfire	Larrea tridentata
Larrea tridentata var. tridentata	2	0	2	2	2	2	Vegetation	Landfire	Larrea tridentata var. tridentata
Lasthenia	2	0	2	2	2	2	Vegetation	Landfire	Lasthenia
Lasthenia californica	2	0	2	2	2	2	Vegetation	Landfire	Lasthenia californica
Lasthenia ferrisiae	2	0	2	2	2	2	Vegetation	Landfire	Lasthenia ferrisiae
Lasthenia glaberrima	2	0	2	2	2	2	Vegetation	Landfire	Lasthenia glaberrima
Lasthenia glabrata	2	0	2	2	2	2	Vegetation	Landfire	Lasthenia glabrata
Lasthenia gracilis	2	0	2	2	2	2	Vegetation	Landfire	Lasthenia gracilis
Lasthenia minor	2	0	2	2	2	2	Vegetation	Landfire	Lasthenia minor
Lathyrus	2	0	2	2	2	2	Vegetation	Landfire	Lathyrus
Layia fremontii	2	0	2	2	2	2	Vegetation	Landfire	Layia fremontii
Layia munzii	2	0	2	2	2	2	Vegetation	Landfire	Layia munzii
Layia platyglossa	2	0	2	2	2	2	Vegetation	Landfire	Layia platyglossa
Ledum columbianum	2	0	2	2	2	2	Vegetation	Landfire	Ledum columbianum
Ledum glandulosum	2	0	2	2	2	2	Vegetation	Landfire	Ledum glandulosum
Leersia oryzoides	2	0	2	2	2	2	Vegetation	Landfire	Leersia oryzoides
Lemna	2	0	2	2	2	2	Vegetation	Landfire	Lemna
Lemna minor	2	0	2	2	2	2	Vegetation	Landfire	Lemna minor
Leontodon taraxacoides	2	0	2	2	2	2	Vegetation	Landfire	Leontodon taraxacoides
Lepidium	2	0	2	2	2	2	Vegetation	Landfire	Lepidium
Lepidium alyssoides	2	0	2	2	2	2	Vegetation	Landfire	Lepidium alyssoides
Lepidium densiflorum	2	0	2	2	2	2	Vegetation	Landfire	Lepidium densiflorum
Lepidium dictyotum	2	0	2	2	2	2	Vegetation	Landfire	Lepidium dictyotum
Lepidium dictyotum var. dictyotum	2	0	2	2	2	2	Vegetation	Landfire	Lepidium dictyotum var. dictyotum
Lepidium fremontii	2	0	2	2	2	2	Vegetation	Landfire	Lepidium fremontii
Lepidium jaredii	2	0	2	2	2	2	Vegetation	Landfire	Lepidium jaredii
Lepidium latifolium	1	0	2	1	1	2	Vegetation	Landfire	Lepidium latifolium
Lepidium montanum	2	0	2	2	2	2	Vegetation	Landfire	Lepidium montanum
Lepidium nitidum	2	0	2	2	2	2	Vegetation	Landfire	Lepidium nitidum
Lepidium perfoliatum	2	0	2	2	2	2	Vegetation	Landfire	Lepidium perfoliatum
Lepidium virginicum	2	0	2	2	2	2	Vegetation	Landfire	Lepidium virginicum
Lepidium virginicum var. medium	2	0	2	2	2	2	Vegetation	Landfire	Lepidium virginicum var. medium
Lepidospartum latisquamum	2	0	2	2	2	2	Vegetation	Landfire	Lepidospartum latisquamum
Lepidospartum squamatum	2	0	2	1	1	3	Vegetation	Landfire	Lepidospartum squamatum
Leptochloa dubia	2	0	2	2	2	2	Vegetation	Landfire	Leptochloa dubia
Leptochloa fusca ssp. fascicularis	2	0	2	1	1	3	Vegetation	Landfire	Leptochloa fusca ssp. fascicularis
Leptosiphon bicolor	2	0	2	2	2	2	Vegetation	Landfire	Leptosiphon bicolor
Leptosiphon nuttallii ssp. nuttallii	2	0	2	2	2	2	Vegetation	Landfire	Leptosiphon nuttallii ssp. nuttallii
Lesquerella fendleri	2	0	2	2	2	2	Vegetation	Landfire	Lesquerella fendleri
Lesquerella gordonii	2	0	2	2	2	2	Vegetation	Landfire	Lesquerella gordonii
Lessingia	2	0	2	2	2	2	Vegetation	Landfire	Lessingia
Lessingia virgata	2	0	2	2	2	2	Vegetation	Landfire	Lessingia virgata
Leucanthemum vulgare	2	0	2	2	2	2	Vegetation	Landfire	Leucanthemum vulgare
Leucopoa	2	0	2	2	2	2	Vegetation	Landfire	Leucopoa
Leucopoa kingii	2	0	2	2	2	2	Vegetation	Landfire	Leucopoa kingii
Lewisia columbiana var. wallowensis	2	0	2	2	2	2	Vegetation	Landfire	Lewisia columbiana var. wallowensis
Leymus	2	0	2	2	2	2	Vegetation	Landfire	Leymus
Leymus cinereus	1	1	2	2	1	2	Vegetation	Landfire	Leymus cinereus
Leymus condensatus	0	0	0	0	0	0	Vegetation	Landfire	Leymus condensatus
Leymus flavescens	2	0	2	2	2	2	Vegetation	Landfire	Leymus flavescens
Leymus mollis ssp. mollis	2	0	2	2	2	2	Vegetation	Landfire	Leymus mollis ssp. mollis
Leymus salinus	2	0	2	2	2	2	Vegetation	Landfire	Leymus salinus
Leymus salinus ssp. salinus	2	0	2	2	2	2	Vegetation	Landfire	Leymus salinus ssp. salinus
Leymus triticoides	0	0	0	0	0	0	Vegetation	Landfire	Leymus triticoides
Ligusticum porteri	2	0	2	2	2	2	Vegetation	Landfire	Ligusticum porteri
Ligusticum tenuifolium	2	0	2	2	2	2	Vegetation	Landfire	Ligusticum tenuifolium
Ligustrum	2	0	2	2	2	2	Vegetation	Landfire	Ligustrum
Lilaeopsis masonii	2	0	2	2	2	2	Vegetation	Landfire	Lilaeopsis masonii
Limnobium laevigatum	2	0	2	2	2	2	Vegetation	Landfire	Limnobium laevigatum
Limonium californicum	2	0	2	2	2	2	Vegetation	Landfire	Limonium californicum
Linanthus pungens	2	0	2	2	2	2	Vegetation	Landfire	Linanthus pungens
Linaria vulgaris	2	0	2	2	2	2	Vegetation	Landfire	Linaria vulgaris
Linnaea borealis	2	0	2	2	2	2	Vegetation	Landfire	Linnaea borealis
Linnaea borealis ssp. longiflora	2	0	2	2	2	2	Vegetation	Landfire	Linnaea borealis ssp. longiflora
Linum rigidum	2	0	2	2	2	2	Vegetation	Landfire	Linum rigidum
Listera	2	0	2	2	2	2	Vegetation	Landfire	Listera
Lithocarpus densiflorus	2	0	2	2	2	2	Vegetation	Landfire	Lithocarpus densiflorus
Lithocarpus densiflorus var. densiflorus	2	0	2	2	2	2	Vegetation	Landfire	Lithocarpus densiflorus var. densiflorus
Lithocarpus densiflorus var. echinoides	2	0	2	2	2	2	Vegetation	Landfire	Lithocarpus densiflorus var. echinoides
Lithophragma parviflorum	2	0	2	2	2	2	Vegetation	Landfire	Lithophragma parviflorum
Lithospermum ruderale	2	0	2	2	2	2	Vegetation	Landfire	Lithospermum ruderale
Logfia arvensis	2	0	2	2	2	2	Vegetation	Landfire	Logfia arvensis
Lolium	2	0	2	2	2	2	Vegetation	Landfire	Lolium
Lolium perenne	2	0	2	2	2	2	Vegetation	Landfire	Lolium perenne
Lolium perenne ssp. multiflorum	2	0	2	2	2	2	Vegetation	Landfire	Lolium perenne ssp. multiflorum
Lomatium	2	0	2	2	2	2	Vegetation	Landfire	Lomatium
Lomatium ambiguum	2	0	2	2	2	2	Vegetation	Landfire	Lomatium ambiguum
Lomatium bicolor var. leptocarpum	2	0	2	2	2	2	Vegetation	Landfire	Lomatium bicolor var. leptocarpum
Lomatium bradshawii	2	0	2	2	2	2	Vegetation	Landfire	Lomatium bradshawii
Lomatium cous	2	0	2	2	2	2	Vegetation	Landfire	Lomatium cous
Lomatium dasycarpum	2	0	2	2	2	2	Vegetation	Landfire	Lomatium dasycarpum
Lomatium dissectum	2	0	2	2	2	2	Vegetation	Landfire	Lomatium dissectum
Lomatium graveolens var. alpinum	2	0	2	2	2	2	Vegetation	Landfire	Lomatium graveolens var. alpinum
Lomatium grayi	2	0	2	2	2	2	Vegetation	Landfire	Lomatium grayi
Lomatium macrocarpum	2	0	2	2	2	2	Vegetation	Landfire	Lomatium macrocarpum
Lomatium minimum	2	0	2	2	2	2	Vegetation	Landfire	Lomatium minimum
Lomatium nudicaule	2	0	2	2	2	2	Vegetation	Landfire	Lomatium nudicaule
Lomatium triternatum	2	0	2	2	2	2	Vegetation	Landfire	Lomatium triternatum
Lomatium utriculatum	2	0	2	2	2	2	Vegetation	Landfire	Lomatium utriculatum
Lonicera	2	0	2	2	2	2	Vegetation	Landfire	Lonicera
Lonicera involucrata	2	0	2	2	2	2	Vegetation	Landfire	Lonicera involucrata
Lonicera involucrata var. involucrata	2	0	2	2	2	2	Vegetation	Landfire	Lonicera involucrata var. involucrata
Lonicera utahensis	2	0	2	2	2	2	Vegetation	Landfire	Lonicera utahensis
Lotus	2	0	2	2	2	2	Vegetation	Landfire	Lotus
Lotus corniculatus	2	0	2	2	2	2	Vegetation	Landfire	Lotus corniculatus
Lotus glaber	2	0	2	2	2	2	Vegetation	Landfire	Lotus glaber
Lotus rigidus	2	0	2	2	2	2	Vegetation	Landfire	Lotus rigidus
Lotus scoparius	2	0	2	1	1	3	Vegetation	Landfire	Lotus scoparius
Lotus scoparius var. scoparius	2	0	2	2	2	2	Vegetation	Landfire	Lotus scoparius var. scoparius
Lotus strigosus	2	0	2	2	2	2	Vegetation	Landfire	Lotus strigosus
Lotus unifoliolatus var. unifoliolatus	2	0	2	2	2	2	Vegetation	Landfire	Lotus unifoliolatus var. unifoliolatus
Lotus wrangelianus	2	0	2	2	2	2	Vegetation	Landfire	Lotus wrangelianus
Ludwigia	2	0	2	2	2	2	Vegetation	Landfire	Ludwigia
Ludwigia grandiflora	2	0	2	2	2	2	Vegetation	Landfire	Ludwigia grandiflora
Ludwigia grandiflora ssp. hexapetala	2	0	2	2	2	2	Vegetation	Landfire	Ludwigia grandiflora ssp. hexapetala
Ludwigia peploides	2	0	2	2	2	2	Vegetation	Landfire	Ludwigia peploides
Ludwigia peploides ssp. montevidensis	2	0	2	2	2	2	Vegetation	Landfire	Ludwigia peploides ssp. montevidensis
Ludwigia peploides ssp. peploides	2	0	2	2	2	2	Vegetation	Landfire	Ludwigia peploides ssp. peploides
Luetkea pectinata	2	0	2	2	2	2	Vegetation	Landfire	Luetkea pectinata
Luina hypoleuca	2	0	2	2	2	2	Vegetation	Landfire	Luina hypoleuca
Lupinus	2	0	2	2	2	2	Vegetation	Landfire	Lupinus
Lupinus albicaulis	2	0	2	2	2	2	Vegetation	Landfire	Lupinus albicaulis
Lupinus albifrons	2	0	2	2	2	2	Vegetation	Landfire	Lupinus albifrons
Lupinus albifrons var. albifrons	2	0	2	2	2	2	Vegetation	Landfire	Lupinus albifrons var. albifrons
Lupinus albifrons var. collinus	2	0	2	2	2	2	Vegetation	Landfire	Lupinus albifrons var. collinus
Lupinus albifrons var. douglasii	2	0	2	2	2	2	Vegetation	Landfire	Lupinus albifrons var. douglasii
Lupinus arboreus	2	0	2	2	2	2	Vegetation	Landfire	Lupinus arboreus
Lupinus argenteus	2	0	2	2	2	2	Vegetation	Landfire	Lupinus argenteus
Lupinus argenteus ssp. argenteus var. laxiflorus	2	0	2	2	2	2	Vegetation	Landfire	Lupinus argenteus ssp. argenteus var. laxiflorus
Lupinus bicolor	2	0	0	2	2	2	Vegetation	Landfire	Lupinus bicolor
Lupinus breweri	2	0	2	2	2	2	Vegetation	Landfire	Lupinus breweri
Lupinus caudatus	2	0	2	2	2	2	Vegetation	Landfire	Lupinus caudatus
Lupinus kingii	2	0	2	2	2	2	Vegetation	Landfire	Lupinus kingii
Lupinus latifolius	2	0	2	2	2	2	Vegetation	Landfire	Lupinus latifolius
Lupinus lepidus	2	0	2	2	2	2	Vegetation	Landfire	Lupinus lepidus
Lupinus littoralis	2	0	2	2	2	2	Vegetation	Landfire	Lupinus littoralis
Lupinus longifolius	2	0	2	2	2	2	Vegetation	Landfire	Lupinus longifolius
Lupinus lyallii	2	0	2	2	2	2	Vegetation	Landfire	Lupinus lyallii
Lupinus nanus	2	0	2	2	2	2	Vegetation	Landfire	Lupinus nanus
Lupinus polyphyllus	2	0	2	2	2	2	Vegetation	Landfire	Lupinus polyphyllus
Lupinus sabinianus	2	0	2	2	2	2	Vegetation	Landfire	Lupinus sabinianus
Lupinus sericeus	2	0	2	2	2	2	Vegetation	Landfire	Lupinus sericeus
Lupinus sericeus ssp. sericeus	2	0	2	2	2	2	Vegetation	Landfire	Lupinus sericeus ssp. sericeus
Lupinus succulentus	2	0	2	2	2	2	Vegetation	Landfire	Lupinus succulentus
Lupinus sulphureus	2	0	2	2	2	2	Vegetation	Landfire	Lupinus sulphureus
Lupinus wyethii	2	0	2	2	2	2	Vegetation	Landfire	Lupinus wyethii
Luzula	2	0	2	2	2	2	Vegetation	Landfire	Luzula
Luzula comosa	2	0	2	2	2	2	Vegetation	Landfire	Luzula comosa
Luzula glabrata var. hitchcockii	2	0	2	2	2	2	Vegetation	Landfire	Luzula glabrata var. hitchcockii
Luzula parviflora	2	0	2	2	2	2	Vegetation	Landfire	Luzula parviflora
Luzula piperi	2	0	2	2	2	2	Vegetation	Landfire	Luzula piperi
Lycium	2	0	2	2	2	2	Vegetation	Landfire	Lycium
Lycium andersonii	2	0	2	2	2	2	Vegetation	Landfire	Lycium andersonii
Lycium berlandieri	2	0	2	2	2	2	Vegetation	Landfire	Lycium berlandieri
Lycium brevipes	2	0	2	2	2	2	Vegetation	Landfire	Lycium brevipes
Lycium californicum	2	0	2	2	2	2	Vegetation	Landfire	Lycium californicum
Lycium cooperi	2	0	2	2	2	2	Vegetation	Landfire	Lycium cooperi
Lycium exsertum	2	0	2	2	2	2	Vegetation	Landfire	Lycium exsertum
Lycium hassei	2	0	2	2	2	2	Vegetation	Landfire	Lycium hassei
Lycium pallidum	2	0	2	2	2	2	Vegetation	Landfire	Lycium pallidum
Lycium pallidum var. oligospermum	2	0	2	2	2	2	Vegetation	Landfire	Lycium pallidum var. oligospermum
Lycium shockleyi	2	0	2	2	2	2	Vegetation	Landfire	Lycium shockleyi
Lycium torreyi	2	0	2	2	2	2	Vegetation	Landfire	Lycium torreyi
Lycopodium	2	0	2	2	2	2	Vegetation	Landfire	Lycopodium
Lycopodium annotinum	2	0	2	2	2	2	Vegetation	Landfire	Lycopodium annotinum
Lycurus phleoides	2	0	2	2	2	2	Vegetation	Landfire	Lycurus phleoides
Lycurus setosus	2	0	2	2	2	2	Vegetation	Landfire	Lycurus setosus
Lythrum	2	0	2	2	2	2	Vegetation	Landfire	Lythrum
Lythrum salicaria	2	0	2	2	2	2	Vegetation	Landfire	Lythrum salicaria
Machaeranthera	2	0	2	2	2	2	Vegetation	Landfire	Machaeranthera
Machaeranthera bigelovii	2	0	2	2	2	2	Vegetation	Landfire	Machaeranthera bigelovii
Machaeranthera canescens	2	0	2	2	2	2	Vegetation	Landfire	Machaeranthera canescens
Machaeranthera carnosa	2	0	2	2	2	2	Vegetation	Landfire	Machaeranthera carnosa
Machaeranthera pinnatifida	2	0	2	2	2	2	Vegetation	Landfire	Machaeranthera pinnatifida
Machaeranthera tanacetifolia	2	0	2	2	2	2	Vegetation	Landfire	Machaeranthera tanacetifolia
Madia	2	0	2	2	2	2	Vegetation	Landfire	Madia
Madia glomerata	2	0	2	2	2	2	Vegetation	Landfire	Madia glomerata
Madia gracilis	2	0	2	2	2	2	Vegetation	Landfire	Madia gracilis
Mahonia aquifolium	2	0	2	2	2	2	Vegetation	Landfire	Mahonia aquifolium
Mahonia fremontii	2	0	2	2	2	2	Vegetation	Landfire	Mahonia fremontii
Mahonia haematocarpa	2	0	2	2	2	2	Vegetation	Landfire	Mahonia haematocarpa
Mahonia nervosa	2	0	2	2	2	2	Vegetation	Landfire	Mahonia nervosa
Mahonia repens	2	0	2	2	2	2	Vegetation	Landfire	Mahonia repens
Mahonia trifoliolata	2	0	2	2	2	2	Vegetation	Landfire	Mahonia trifoliolata
Maianthemum stellatum	2	0	2	2	2	2	Vegetation	Landfire	Maianthemum stellatum
Malacothamnus	2	0	2	2	2	2	Vegetation	Landfire	Malacothamnus
Malacothamnus aboriginum	2	0	2	2	2	2	Vegetation	Landfire	Malacothamnus aboriginum
Malacothamnus fasciculatus	2	0	2	2	2	2	Vegetation	Landfire	Malacothamnus fasciculatus
Malacothamnus jonesii	2	0	2	2	2	2	Vegetation	Landfire	Malacothamnus jonesii
Malacothrix californica	2	0	2	2	2	2	Vegetation	Landfire	Malacothrix californica
Malacothrix fendleri	2	0	2	2	2	2	Vegetation	Landfire	Malacothrix fendleri
Malacothrix glabrata	2	0	2	2	2	2	Vegetation	Landfire	Malacothrix glabrata
Malacothrix saxatilis	2	0	2	2	2	2	Vegetation	Landfire	Malacothrix saxatilis
Malcolmia africana	2	0	2	2	2	2	Vegetation	Landfire	Malcolmia africana
Malosma laurina	2	0	2	2	2	2	Vegetation	Landfire	Malosma laurina
Malperia tenuis	2	0	2	2	2	2	Vegetation	Landfire	Malperia tenuis
Malus fusca	2	0	2	2	2	2	Vegetation	Landfire	Malus fusca
Malus pumila	2	0	2	2	2	2	Vegetation	Landfire	Malus pumila
Malus sylvestris	2	0	2	2	2	2	Vegetation	Landfire	Malus sylvestris
Malva parviflora	2	0	2	2	2	2	Vegetation	Landfire	Malva parviflora
Malvella leprosa	2	0	2	2	2	2	Vegetation	Landfire	Malvella leprosa
Mammillaria tetrancistra	2	0	2	2	2	2	Vegetation	Landfire	Mammillaria tetrancistra
Marrubium vulgare	2	0	2	2	2	2	Vegetation	Landfire	Marrubium vulgare
Medicago	2	0	2	2	2	2	Vegetation	Landfire	Medicago
Medicago lupulina	2	0	2	2	2	2	Vegetation	Landfire	Medicago lupulina
Medicago polymorpha	2	0	2	2	2	2	Vegetation	Landfire	Medicago polymorpha
Medicago sativa	1	0	1	1	1	2	Vegetation	Landfire	Medicago sativa
Melica bulbosa	2	0	2	2	2	2	Vegetation	Landfire	Melica bulbosa
Melica californica	2	0	2	2	2	2	Vegetation	Landfire	Melica californica
Melica torreyana	2	0	2	2	2	2	Vegetation	Landfire	Melica torreyana
Melilotus	2	0	1	2	1	3	Vegetation	Landfire	Melilotus
Melilotus indicus	2	0	2	2	2	2	Vegetation	Landfire	Melilotus indicus
Melilotus officinalis	2	0	2	2	2	2	Vegetation	Landfire	Melilotus officinalis
Menodora spinescens	2	0	2	2	2	2	Vegetation	Landfire	Menodora spinescens
Mentha	2	0	1	2	1	3	Vegetation	Landfire	Mentha
Mentha arvensis	2	0	2	2	2	2	Vegetation	Landfire	Mentha arvensis
Mentzelia	2	0	2	2	2	2	Vegetation	Landfire	Mentzelia
Mentzelia albicaulis	2	0	2	2	2	2	Vegetation	Landfire	Mentzelia albicaulis
Mentzelia eremophila	2	0	2	2	2	2	Vegetation	Landfire	Mentzelia eremophila
Mentzelia multiflora	2	0	2	2	2	2	Vegetation	Landfire	Mentzelia multiflora
Mentzelia nitens	2	0	2	2	2	2	Vegetation	Landfire	Mentzelia nitens
Mentzelia oreophila	2	0	2	2	2	2	Vegetation	Landfire	Mentzelia oreophila
Mentzelia pectinata	2	0	2	2	2	2	Vegetation	Landfire	Mentzelia pectinata
Mentzelia springeri	2	0	2	2	2	2	Vegetation	Landfire	Mentzelia springeri
Menyanthes trifoliata	2	0	2	2	2	2	Vegetation	Landfire	Menyanthes trifoliata
Menziesia ferruginea	2	0	2	2	2	2	Vegetation	Landfire	Menziesia ferruginea
Mertensia arizonica	2	0	2	2	2	2	Vegetation	Landfire	Mertensia arizonica
Mertensia ciliata	2	0	2	2	2	2	Vegetation	Landfire	Mertensia ciliata
Mertensia franciscana	2	0	2	2	2	2	Vegetation	Landfire	Mertensia franciscana
Mertensia paniculata	2	0	2	2	2	2	Vegetation	Landfire	Mertensia paniculata
Mesembryanthemum crystallinum	2	0	2	2	2	2	Vegetation	Landfire	Mesembryanthemum crystallinum
Micropus	2	0	2	2	2	2	Vegetation	Landfire	Micropus
Micropus californicus	2	0	2	2	2	2	Vegetation	Landfire	Micropus californicus
Microseris douglasii	2	0	2	2	2	2	Vegetation	Landfire	Microseris douglasii
Microsteris gracilis var. gracilis	2	0	2	2	2	2	Vegetation	Landfire	Microsteris gracilis var. gracilis
Mimetanthe pilosa	2	0	2	2	2	2	Vegetation	Landfire	Mimetanthe pilosa
Mimosa	2	0	2	2	2	2	Vegetation	Landfire	Mimosa
Mimosa aculeaticarpa	2	0	2	2	2	2	Vegetation	Landfire	Mimosa aculeaticarpa
Mimosa aculeaticarpa var. biuncifera	2	0	2	2	2	2	Vegetation	Landfire	Mimosa aculeaticarpa var. biuncifera
Mimosa dysocarpa	2	0	2	2	2	2	Vegetation	Landfire	Mimosa dysocarpa
Mimulus alsinoides	2	0	2	2	2	2	Vegetation	Landfire	Mimulus alsinoides
Mimulus glaucescens	2	0	2	2	2	2	Vegetation	Landfire	Mimulus glaucescens
Mimulus guttatus	2	0	2	2	2	2	Vegetation	Landfire	Mimulus guttatus
Mimulus lewisii	2	0	2	2	2	2	Vegetation	Landfire	Mimulus lewisii
Mimulus primuloides	2	0	2	2	2	2	Vegetation	Landfire	Mimulus primuloides
Minuartia	2	0	2	2	2	2	Vegetation	Landfire	Minuartia
Minuartia douglasii	2	0	2	2	2	2	Vegetation	Landfire	Minuartia douglasii
Minuartia obtusiloba	2	0	2	2	2	2	Vegetation	Landfire	Minuartia obtusiloba
Mirabilis linearis	2	0	2	2	2	2	Vegetation	Landfire	Mirabilis linearis
Mitella breweri	2	0	2	2	2	2	Vegetation	Landfire	Mitella breweri
Mitella pentandra	2	0	2	2	2	2	Vegetation	Landfire	Mitella pentandra
Monanthochloe littoralis	2	0	2	2	2	2	Vegetation	Landfire	Monanthochloe littoralis
Monardella glauca	2	0	2	2	2	2	Vegetation	Landfire	Monardella glauca
Monardella odoratissima	2	0	2	2	2	2	Vegetation	Landfire	Monardella odoratissima
Monolopia lanceolata	2	0	2	2	2	2	Vegetation	Landfire	Monolopia lanceolata
Monolopia stricta	2	0	2	2	2	2	Vegetation	Landfire	Monolopia stricta
Montia parvifolia	2	0	2	2	2	2	Vegetation	Landfire	Montia parvifolia
Morella californica	2	0	2	2	2	2	Vegetation	Landfire	Morella californica
Mortonia scabrella	2	0	2	2	2	2	Vegetation	Landfire	Mortonia scabrella
Mortonia utahensis	2	0	2	2	2	2	Vegetation	Landfire	Mortonia utahensis
Morus	2	0	2	2	2	2	Vegetation	Landfire	Morus
Morus alba	2	0	2	2	2	2	Vegetation	Landfire	Morus alba
Morus microphylla	2	0	2	2	2	2	Vegetation	Landfire	Morus microphylla
Mucronea perfoliata	2	0	2	2	2	2	Vegetation	Landfire	Mucronea perfoliata
Muhlenbergia	2	0	2	2	2	2	Vegetation	Landfire	Muhlenbergia
Muhlenbergia arenacea	2	0	2	2	2	2	Vegetation	Landfire	Muhlenbergia arenacea
Muhlenbergia asperifolia	2	0	2	2	2	2	Vegetation	Landfire	Muhlenbergia asperifolia
Muhlenbergia dubia	2	0	2	2	2	2	Vegetation	Landfire	Muhlenbergia dubia
Muhlenbergia emersleyi	2	0	2	2	2	2	Vegetation	Landfire	Muhlenbergia emersleyi
Muhlenbergia microsperma	2	0	2	2	2	2	Vegetation	Landfire	Muhlenbergia microsperma
Muhlenbergia minutissima	2	0	2	2	2	2	Vegetation	Landfire	Muhlenbergia minutissima
Muhlenbergia montana	2	0	2	2	2	2	Vegetation	Landfire	Muhlenbergia montana
Muhlenbergia pauciflora	2	0	2	2	2	2	Vegetation	Landfire	Muhlenbergia pauciflora
Muhlenbergia porteri	2	0	2	2	2	2	Vegetation	Landfire	Muhlenbergia porteri
Muhlenbergia pungens	2	0	2	2	2	2	Vegetation	Landfire	Muhlenbergia pungens
Muhlenbergia repens	2	0	2	2	2	2	Vegetation	Landfire	Muhlenbergia repens
Muhlenbergia richardsonis	2	0	2	2	2	2	Vegetation	Landfire	Muhlenbergia richardsonis
Muhlenbergia rigens	2	0	2	2	2	2	Vegetation	Landfire	Muhlenbergia rigens
Muhlenbergia setifolia	2	0	2	2	2	2	Vegetation	Landfire	Muhlenbergia setifolia
Muhlenbergia straminea	2	0	2	2	2	2	Vegetation	Landfire	Muhlenbergia straminea
Muhlenbergia torreyi	2	0	2	2	2	2	Vegetation	Landfire	Muhlenbergia torreyi
Muhlenbergia wrightii	2	0	2	2	2	2	Vegetation	Landfire	Muhlenbergia wrightii
Munroa squarrosa	2	0	2	2	2	2	Vegetation	Landfire	Munroa squarrosa
Myoporum laetum	2	0	2	2	2	2	Vegetation	Landfire	Myoporum laetum
Myosotis	2	0	2	2	2	2	Vegetation	Landfire	Myosotis
Myriophyllum	2	0	2	2	2	2	Vegetation	Landfire	Myriophyllum
Myriophyllum sibiricum	2	0	2	2	2	2	Vegetation	Landfire	Myriophyllum sibiricum
Myriophyllum spicatum	2	0	2	2	2	2	Vegetation	Landfire	Myriophyllum spicatum
Nama lobbii	2	0	2	2	2	2	Vegetation	Landfire	Nama lobbii
Nassella	2	0	2	2	2	2	Vegetation	Landfire	Nassella
Nassella cernua	2	0	2	2	2	2	Vegetation	Landfire	Nassella cernua
Nassella lepida	2	0	2	2	2	2	Vegetation	Landfire	Nassella lepida
Nassella manicata	2	0	2	2	2	2	Vegetation	Landfire	Nassella manicata
Nassella pulchra	2	0	2	2	2	2	Vegetation	Landfire	Nassella pulchra
Nassella viridula	2	0	2	2	2	2	Vegetation	Landfire	Nassella viridula
Nasturtium officinale	2	0	2	2	2	2	Vegetation	Landfire	Nasturtium officinale
Navarretia intertexta	2	0	2	2	2	2	Vegetation	Landfire	Navarretia intertexta
Navarretia leucocephala	2	0	2	2	2	2	Vegetation	Landfire	Navarretia leucocephala
Navarretia leucocephala ssp. bakeri	2	0	2	2	2	2	Vegetation	Landfire	Navarretia leucocephala ssp. bakeri
Navarretia leucocephala ssp. leucocephala	2	0	2	2	2	2	Vegetation	Landfire	Navarretia leucocephala ssp. leucocephala
Navarretia pubescens	2	0	2	2	2	2	Vegetation	Landfire	Navarretia pubescens
Navarretia tagetina	2	0	2	2	2	2	Vegetation	Landfire	Navarretia tagetina
Nestotus stenophyllus	2	0	2	2	2	2	Vegetation	Landfire	Nestotus stenophyllus
Nicotiana glauca	1	0	1	2	1	2	Vegetation	Landfire	Nicotiana glauca
Nicotiana quadrivalvis	2	0	2	2	2	2	Vegetation	Landfire	Nicotiana quadrivalvis
Nitrophila occidentalis	2	0	2	2	2	2	Vegetation	Landfire	Nitrophila occidentalis
Nolina bigelovii	2	0	2	2	2	2	Vegetation	Landfire	Nolina bigelovii
Nolina cismontana	2	0	2	2	2	2	Vegetation	Landfire	Nolina cismontana
Nolina interrata	2	0	2	2	2	2	Vegetation	Landfire	Nolina interrata
Nolina microcarpa	2	0	2	2	2	2	Vegetation	Landfire	Nolina microcarpa
Nolina parryi	2	0	2	2	2	2	Vegetation	Landfire	Nolina parryi
Notholaena neglecta	2	0	2	2	2	2	Vegetation	Landfire	Notholaena neglecta
Nuphar lutea	2	0	2	2	2	2	Vegetation	Landfire	Nuphar lutea
Nuphar lutea ssp. polysepala	2	0	2	2	2	2	Vegetation	Landfire	Nuphar lutea ssp. polysepala
Nymphaea odorata	2	0	2	2	2	2	Vegetation	Landfire	Nymphaea odorata
Oenanthe sarmentosa	2	0	2	2	2	2	Vegetation	Landfire	Oenanthe sarmentosa
Oenothera	2	0	2	2	2	2	Vegetation	Landfire	Oenothera
Oenothera albicaulis	2	0	2	2	2	2	Vegetation	Landfire	Oenothera albicaulis
Oenothera flava	2	0	2	2	2	2	Vegetation	Landfire	Oenothera flava
Oenothera pallida ssp. pallida	2	0	2	2	2	2	Vegetation	Landfire	Oenothera pallida ssp. pallida
Olea europaea	2	0	2	2	2	2	Vegetation	Landfire	Olea europaea
Olneya tesota	2	0	2	2	2	2	Vegetation	Landfire	Olneya tesota
Onopordum acanthium	2	0	2	2	2	2	Vegetation	Landfire	Onopordum acanthium
Oplopanax horridus	2	0	2	2	2	2	Vegetation	Landfire	Oplopanax horridus
Opuntia	2	0	2	2	2	2	Vegetation	Landfire	Opuntia
Opuntia basilaris var. basilaris	2	0	2	2	2	2	Vegetation	Landfire	Opuntia basilaris var. basilaris
Opuntia basilaris var. treleasei	2	0	2	2	2	2	Vegetation	Landfire	Opuntia basilaris var. treleasei
Opuntia chlorotica	2	0	2	2	2	2	Vegetation	Landfire	Opuntia chlorotica
Opuntia engelmannii	2	0	2	2	2	2	Vegetation	Landfire	Opuntia engelmannii
Opuntia fragilis	2	0	2	2	2	2	Vegetation	Landfire	Opuntia fragilis
Opuntia gosseliniana	2	0	2	2	2	2	Vegetation	Landfire	Opuntia gosseliniana
Opuntia littoralis	2	0	2	2	2	2	Vegetation	Landfire	Opuntia littoralis
Opuntia macrocentra	2	0	2	2	2	2	Vegetation	Landfire	Opuntia macrocentra
Opuntia macrocentra var. macrocentra	2	0	2	2	2	2	Vegetation	Landfire	Opuntia macrocentra var. macrocentra
Opuntia macrorhiza	2	0	2	2	2	2	Vegetation	Landfire	Opuntia macrorhiza
Opuntia oricola	2	0	2	2	2	2	Vegetation	Landfire	Opuntia oricola
Opuntia phaeacantha	2	0	2	2	2	2	Vegetation	Landfire	Opuntia phaeacantha
Opuntia polyacantha	2	0	2	2	2	2	Vegetation	Landfire	Opuntia polyacantha
Opuntia polyacantha var. erinacea	2	0	2	2	2	2	Vegetation	Landfire	Opuntia polyacantha var. erinacea
Opuntia polyacantha var. polyacantha	2	0	2	2	2	2	Vegetation	Landfire	Opuntia polyacantha var. polyacantha
Oreostemma alpigenum	2	0	2	2	2	2	Vegetation	Landfire	Oreostemma alpigenum
Oreostemma alpigenum var. alpigenum	2	0	2	2	2	2	Vegetation	Landfire	Oreostemma alpigenum var. alpigenum
Oreostemma alpigenum var. andersonii	2	0	2	2	2	2	Vegetation	Landfire	Oreostemma alpigenum var. andersonii
Orthilia secunda	2	0	2	2	2	2	Vegetation	Landfire	Orthilia secunda
Osmorhiza occidentalis	2	0	2	2	2	2	Vegetation	Landfire	Osmorhiza occidentalis
Ostrya knowltonii	2	0	2	2	2	2	Vegetation	Landfire	Ostrya knowltonii
Oxalis oregana	2	0	2	2	2	2	Vegetation	Landfire	Oxalis oregana
Oxalis violacea	2	0	2	2	2	2	Vegetation	Landfire	Oxalis violacea
Oxyria digyna	2	0	2	2	2	2	Vegetation	Landfire	Oxyria digyna
Oxytenia acerosa	2	0	2	2	2	2	Vegetation	Landfire	Oxytenia acerosa
Oxytropis	2	0	2	2	2	2	Vegetation	Landfire	Oxytropis
Oxytropis oreophila	2	0	2	2	2	2	Vegetation	Landfire	Oxytropis oreophila
Oxytropis sericea	2	0	2	2	2	2	Vegetation	Landfire	Oxytropis sericea
Packera cana	2	0	2	2	2	2	Vegetation	Landfire	Packera cana
Packera pseudaurea var. pseudaurea	2	0	2	2	2	2	Vegetation	Landfire	Packera pseudaurea var. pseudaurea
Packera streptanthifolia	2	0	2	2	2	2	Vegetation	Landfire	Packera streptanthifolia
Panicum	2	0	2	2	2	2	Vegetation	Landfire	Panicum
Panicum bulbosum	2	0	2	2	2	2	Vegetation	Landfire	Panicum bulbosum
Panicum capillare	2	0	2	2	2	2	Vegetation	Landfire	Panicum capillare
Panicum hallii var. hallii	2	0	2	2	2	2	Vegetation	Landfire	Panicum hallii var. hallii
Panicum obtusum	2	0	2	2	2	2	Vegetation	Landfire	Panicum obtusum
Panicum virgatum	2	0	2	2	2	2	Vegetation	Landfire	Panicum virgatum
Parapholis incurva	2	0	2	2	2	2	Vegetation	Landfire	Parapholis incurva
Parkinsonia florida	0	0	0	0	0	0	Vegetation	Landfire	Parkinsonia florida
Parkinsonia microphylla	2	0	2	2	2	2	Vegetation	Landfire	Parkinsonia microphylla
Paronychia pulvinata	2	0	2	2	2	2	Vegetation	Landfire	Paronychia pulvinata
Parryella filifolia	2	0	2	2	2	2	Vegetation	Landfire	Parryella filifolia
Parthenium incanum	2	0	2	2	2	2	Vegetation	Landfire	Parthenium incanum
Pascopyrum	2	0	2	2	2	2	Vegetation	Landfire	Pascopyrum
Pascopyrum smithii	2	0	2	2	2	2	Vegetation	Landfire	Pascopyrum smithii
Paspalum	2	0	2	2	2	2	Vegetation	Landfire	Paspalum
Paspalum distichum	2	0	2	2	2	2	Vegetation	Landfire	Paspalum distichum
Paspalum setaceum	2	0	2	2	2	2	Vegetation	Landfire	Paspalum setaceum
Paxistima myrsinites	2	0	2	2	2	2	Vegetation	Landfire	Paxistima myrsinites
Pectocarya linearis ssp. ferocula	2	0	2	2	2	2	Vegetation	Landfire	Pectocarya linearis ssp. ferocula
Pectocarya penicillata	2	0	2	2	2	2	Vegetation	Landfire	Pectocarya penicillata
Pectocarya platycarpa	2	0	2	2	2	2	Vegetation	Landfire	Pectocarya platycarpa
Pectocarya recurvata	2	0	2	2	2	2	Vegetation	Landfire	Pectocarya recurvata
Pedicularis contorta	2	0	2	2	2	2	Vegetation	Landfire	Pedicularis contorta
Pedicularis racemosa	2	0	2	2	2	2	Vegetation	Landfire	Pedicularis racemosa
Pediomelum argophyllum	2	0	2	2	2	2	Vegetation	Landfire	Pediomelum argophyllum
Peganum harmala	2	0	2	2	2	2	Vegetation	Landfire	Peganum harmala
Pennisetum setaceum	2	0	2	2	2	2	Vegetation	Landfire	Pennisetum setaceum
Penstemon	2	0	2	2	2	2	Vegetation	Landfire	Penstemon
Penstemon ambiguus	2	0	2	2	2	2	Vegetation	Landfire	Penstemon ambiguus
Penstemon davidsonii	2	0	2	2	2	2	Vegetation	Landfire	Penstemon davidsonii
Penstemon deustus	2	0	2	2	2	2	Vegetation	Landfire	Penstemon deustus
Penstemon ellipticus	2	0	2	2	2	2	Vegetation	Landfire	Penstemon ellipticus
Penstemon fruticosus	2	0	2	2	2	2	Vegetation	Landfire	Penstemon fruticosus
Penstemon globosus	2	0	2	2	2	2	Vegetation	Landfire	Penstemon globosus
Penstemon lyallii	2	0	2	2	2	2	Vegetation	Landfire	Penstemon lyallii
Penstemon newberryi	2	0	2	2	2	2	Vegetation	Landfire	Penstemon newberryi
Penstemon procerus	2	0	2	2	2	2	Vegetation	Landfire	Penstemon procerus
Penstemon rupicola	2	0	2	2	2	2	Vegetation	Landfire	Penstemon rupicola
Penstemon rydbergii	2	0	2	2	2	2	Vegetation	Landfire	Penstemon rydbergii
Penstemon rydbergii var. oreocharis	2	0	2	2	2	2	Vegetation	Landfire	Penstemon rydbergii var. oreocharis
Penstemon spectabilis	2	0	2	2	2	2	Vegetation	Landfire	Penstemon spectabilis
Penstemon venustus	2	0	2	2	2	2	Vegetation	Landfire	Penstemon venustus
Peraphyllum ramosissimum	2	0	2	2	2	2	Vegetation	Landfire	Peraphyllum ramosissimum
Pericome caudata	2	0	2	2	2	2	Vegetation	Landfire	Pericome caudata
Perideridia bolanderi	2	0	2	2	2	2	Vegetation	Landfire	Perideridia bolanderi
Perideridia kelloggii	2	0	2	2	2	2	Vegetation	Landfire	Perideridia kelloggii
Perideridia parishii	2	0	2	2	2	2	Vegetation	Landfire	Perideridia parishii
Petalonyx thurberi ssp. gilmanii	1	0	2	1	1	2	Vegetation	Landfire	Petalonyx thurberi ssp. gilmanii
Petalonyx thurberi ssp. thurberi	1	0	2	1	1	2	Vegetation	Landfire	Petalonyx thurberi ssp. thurberi
Petradoria pumila	2	0	2	2	2	2	Vegetation	Landfire	Petradoria pumila
Petrophytum caespitosum	2	0	2	2	2	2	Vegetation	Landfire	Petrophytum caespitosum
Petrorhagia dubia	2	0	2	2	2	2	Vegetation	Landfire	Petrorhagia dubia
Peucephyllum schottii	2	0	2	2	2	2	Vegetation	Landfire	Peucephyllum schottii
Phacelia	2	0	2	2	2	2	Vegetation	Landfire	Phacelia
Phacelia affinis	2	0	2	2	2	2	Vegetation	Landfire	Phacelia affinis
Phacelia cicutaria var. hispida	2	0	2	2	2	2	Vegetation	Landfire	Phacelia cicutaria var. hispida
Phacelia ciliata	2	0	2	2	2	2	Vegetation	Landfire	Phacelia ciliata
Phacelia crenulata	2	0	2	2	2	2	Vegetation	Landfire	Phacelia crenulata
Phacelia crenulata var. corrugata	2	0	2	2	2	2	Vegetation	Landfire	Phacelia crenulata var. corrugata
Phacelia distans	2	0	2	2	2	2	Vegetation	Landfire	Phacelia distans
Phacelia hastata	2	0	2	2	2	2	Vegetation	Landfire	Phacelia hastata
Phacelia hastata var. hastata	2	0	2	2	2	2	Vegetation	Landfire	Phacelia hastata var. hastata
Phacelia imbricata ssp. imbricata	2	0	2	2	2	2	Vegetation	Landfire	Phacelia imbricata ssp. imbricata
Phacelia malvifolia	2	0	2	2	2	2	Vegetation	Landfire	Phacelia malvifolia
Phacelia serrata	2	0	2	2	2	2	Vegetation	Landfire	Phacelia serrata
Phacelia tanacetifolia	2	0	2	2	2	2	Vegetation	Landfire	Phacelia tanacetifolia
Phalaris	2	0	2	2	2	2	Vegetation	Landfire	Phalaris
Phalaris aquatica	2	0	2	2	2	2	Vegetation	Landfire	Phalaris aquatica
Phalaris arundinacea	2	0	2	2	2	2	Vegetation	Landfire	Phalaris arundinacea
Philadelphus lewisii	2	0	2	2	2	2	Vegetation	Landfire	Philadelphus lewisii
Philadelphus microphyllus	2	0	2	2	2	2	Vegetation	Landfire	Philadelphus microphyllus
Phleum	2	0	2	2	2	2	Vegetation	Landfire	Phleum
Phleum alpinum	2	0	2	2	2	2	Vegetation	Landfire	Phleum alpinum
Phleum pratense	2	0	2	2	2	2	Vegetation	Landfire	Phleum pratense
Phlox	2	0	2	2	2	2	Vegetation	Landfire	Phlox
Phlox caespitosa	2	0	2	2	2	2	Vegetation	Landfire	Phlox caespitosa
Phlox condensata	2	0	2	2	2	2	Vegetation	Landfire	Phlox condensata
Phlox covillei	2	0	2	2	2	2	Vegetation	Landfire	Phlox covillei
Phlox diffusa	2	0	2	2	2	2	Vegetation	Landfire	Phlox diffusa
Phlox diffusa ssp. longistylis	2	0	2	2	2	2	Vegetation	Landfire	Phlox diffusa ssp. longistylis
Phlox hoodii	2	0	2	2	2	2	Vegetation	Landfire	Phlox hoodii
Phlox hoodii ssp. canescens	2	0	2	2	2	2	Vegetation	Landfire	Phlox hoodii ssp. canescens
Phlox pulvinata	2	0	2	2	2	2	Vegetation	Landfire	Phlox pulvinata
Phoenix dactylifera	2	0	2	2	2	2	Vegetation	Landfire	Phoenix dactylifera
Phragmites	1	0	1	1	1	2	Vegetation	Landfire	Phragmites
Phragmites australis	0	0	0	1	1	3	Vegetation	Landfire	Phragmites australis
Phyllodoce	2	0	2	2	2	2	Vegetation	Landfire	Phyllodoce
Phyllodoce breweri	2	0	2	2	2	2	Vegetation	Landfire	Phyllodoce breweri
Phyllodoce empetriformis	2	0	2	2	2	2	Vegetation	Landfire	Phyllodoce empetriformis
Phyllodoce glanduliflora	2	0	2	2	2	2	Vegetation	Landfire	Phyllodoce glanduliflora
Physocarpus	2	0	2	2	2	2	Vegetation	Landfire	Physocarpus
Physocarpus malvaceus	2	0	2	2	2	2	Vegetation	Landfire	Physocarpus malvaceus
Physocarpus monogynus	2	0	2	2	2	2	Vegetation	Landfire	Physocarpus monogynus
Picea	2	0	2	2	2	2	Vegetation	Landfire	Picea
Picea breweriana	2	0	2	2	2	2	Vegetation	Landfire	Picea breweriana
Picea engelmannii	1	0	1	1	1	2	Vegetation	Landfire	Picea engelmannii
Picea glauca	2	0	2	2	2	2	Vegetation	Landfire	Picea glauca
Picea pungens	2	0	1	2	1	3	Vegetation	Landfire	Picea pungens
Picea sitchensis	2	0	2	2	2	2	Vegetation	Landfire	Picea sitchensis
Pickeringia montana	2	0	2	2	2	2	Vegetation	Landfire	Pickeringia montana
Picrothamnus	2	0	2	2	2	2	Vegetation	Landfire	Picrothamnus
Picrothamnus desertorum	2	0	2	2	2	2	Vegetation	Landfire	Picrothamnus desertorum
Pinus	2	0	2	2	2	2	Vegetation	Landfire	Pinus
Pinus albicaulis	2	0	2	2	2	2	Vegetation	Landfire	Pinus albicaulis
Pinus aristata	2	0	2	2	2	2	Vegetation	Landfire	Pinus aristata
Pinus attenuata	2	0	2	2	2	2	Vegetation	Landfire	Pinus attenuata
Pinus cembroides	2	0	2	2	2	2	Vegetation	Landfire	Pinus cembroides
Pinus contorta	2	0	2	2	2	2	Vegetation	Landfire	Pinus contorta
Pinus contorta var. bolanderi	2	0	2	2	2	2	Vegetation	Landfire	Pinus contorta var. bolanderi
Pinus contorta var. latifolia	2	0	2	2	2	2	Vegetation	Landfire	Pinus contorta var. latifolia
Pinus contorta var. murrayana	1	0	2	2	1	3	Vegetation	Landfire	Pinus contorta var. murrayana
Pinus coulteri	2	0	2	2	2	2	Vegetation	Landfire	Pinus coulteri
Pinus discolor	2	0	2	2	2	2	Vegetation	Landfire	Pinus discolor
Pinus edulis	2	0	2	2	2	2	Vegetation	Landfire	Pinus edulis
Pinus flexilis	2	0	2	2	2	2	Vegetation	Landfire	Pinus flexilis
Pinus jeffreyi	2	0	2	2	2	2	Vegetation	Landfire	Pinus jeffreyi
Pinus lambertiana	2	0	2	2	2	2	Vegetation	Landfire	Pinus lambertiana
Pinus leiophylla	2	0	2	2	2	2	Vegetation	Landfire	Pinus leiophylla
Pinus longaeva	2	0	2	2	2	2	Vegetation	Landfire	Pinus longaeva
Pinus monophylla	2	0	2	2	2	2	Vegetation	Landfire	Pinus monophylla
Pinus monticola	2	0	2	2	2	2	Vegetation	Landfire	Pinus monticola
Pinus muricata	2	0	2	2	2	2	Vegetation	Landfire	Pinus muricata
Pinus ponderosa	2	0	2	2	2	2	Vegetation	Landfire	Pinus ponderosa
Pinus ponderosa var. ponderosa	2	0	2	2	2	2	Vegetation	Landfire	Pinus ponderosa var. ponderosa
Pinus ponderosa var. scopulorum	2	0	2	2	2	2	Vegetation	Landfire	Pinus ponderosa var. scopulorum
Pinus ponderosa var. washoensis	2	0	2	2	2	2	Vegetation	Landfire	Pinus ponderosa var. washoensis
Pinus quadrifolia	2	0	2	2	2	2	Vegetation	Landfire	Pinus quadrifolia
Pinus radiata	2	0	2	2	2	2	Vegetation	Landfire	Pinus radiata
Pinus sabiniana	2	0	2	2	2	2	Vegetation	Landfire	Pinus sabiniana
Pinus strobiformis	2	0	2	2	2	2	Vegetation	Landfire	Pinus strobiformis
Pinus torreyana ssp. torreyana	2	0	2	2	2	2	Vegetation	Landfire	Pinus torreyana ssp. torreyana
Pinyon pine	2	0	2	2	2	2	Vegetation	Landfire	Pinyon pine
Piptatheropsis micrantha	2	0	2	2	2	2	Vegetation	Landfire	Piptatheropsis micrantha
Pistacia chinensis	2	0	2	2	2	2	Vegetation	Landfire	Pistacia chinensis
Plagiobothrys acanthocarpus	2	0	2	2	2	2	Vegetation	Landfire	Plagiobothrys acanthocarpus
Plagiobothrys arizonicus	2	0	2	2	2	2	Vegetation	Landfire	Plagiobothrys arizonicus
Plagiobothrys canescens	2	0	2	2	2	2	Vegetation	Landfire	Plagiobothrys canescens
Plagiobothrys collinus	2	0	2	2	2	2	Vegetation	Landfire	Plagiobothrys collinus
Plagiobothrys nothofulvus	2	0	2	2	2	2	Vegetation	Landfire	Plagiobothrys nothofulvus
Plagiobothrys undulatus	2	0	2	2	2	2	Vegetation	Landfire	Plagiobothrys undulatus
Plantago	2	0	2	2	2	2	Vegetation	Landfire	Plantago
Plantago erecta	2	0	2	2	2	2	Vegetation	Landfire	Plantago erecta
Plantago lanceolata	2	0	2	2	2	2	Vegetation	Landfire	Plantago lanceolata
Plantago major	2	0	2	2	2	2	Vegetation	Landfire	Plantago major
Plantago ovata	2	0	2	2	2	2	Vegetation	Landfire	Plantago ovata
Plantago patagonica	2	0	2	2	2	2	Vegetation	Landfire	Plantago patagonica
Platanus	2	0	2	2	2	2	Vegetation	Landfire	Platanus
Platanus occidentalis	2	0	2	2	2	2	Vegetation	Landfire	Platanus occidentalis
Platanus racemosa	2	0	2	2	2	2	Vegetation	Landfire	Platanus racemosa
Platanus wrightii	2	0	1	1	1	2	Vegetation	Landfire	Platanus wrightii
Pleiacanthus spinosus	2	0	2	2	2	2	Vegetation	Landfire	Pleiacanthus spinosus
Pleuraphis jamesii	2	0	2	2	2	2	Vegetation	Landfire	Pleuraphis jamesii
Pleuraphis mutica	2	0	2	2	2	2	Vegetation	Landfire	Pleuraphis mutica
Pleuraphis rigida	2	0	2	2	2	2	Vegetation	Landfire	Pleuraphis rigida
Pleurocoronis pluriseta	2	0	2	2	2	2	Vegetation	Landfire	Pleurocoronis pluriseta
Pluchea sericea	2	0	2	1	1	3	Vegetation	Landfire	Pluchea sericea
Poa	2	0	2	2	2	2	Vegetation	Landfire	Poa
[truncated: 753 more rows]

## Sheet: sPLOTOpen
Species	Continent	Count_plots	GDE_Class	GDE_Cert	References
Abarema adenophora	Asia	2	1	1
Abelia corymbosa	Asia	2	1	1
Abelia mosanensis	Asia	1	1	2
Abies alba	Europe	2113	1	2
Abies alba	Asia	26	1	2
Abies balsamea	Asia	2	1	2
Abies fargesii	Asia	6	1	2
Abies fraseri	Asia	3	1	2
Abies holophylla	Asia	86	1	1
Abies kawakamii	Asia	26	1	2
Abies koreana	Asia	36	1	2
Abies lasiocarpa	Asia	1	1	2
Abies nordmanniana	Asia	22	1	2
Abies sachalinensis	Asia	3	1	2
Abies sibirica	Asia	8	1	1
Abrus precatorius	Asia	1	1	1
Abrus precatorius	Oceania	61	1	2
Abutilon bidentatum	Asia	7	1	1
Abutilon fruticosum	Asia	6	1	1
Acacia acanthoclada	Oceania	1	1	2	Lamontagne, S., Cook, P.G., O'Grady, A. & Eamus, D. Groundwater use by vegetation in a tropical savanna riparian zone (Daly River, Australia). Journal of Hydrology 310: 280-293 (2005).
Acacia acradenia	Oceania	8	1	2	Lamontagne, S., Cook, P.G., O'Grady, A. & Eamus, D. Groundwater use by vegetation in a tropical savanna riparian zone (Daly River, Australia). Journal of Hydrology 310: 280-293 (2005).
Acacia acuminata	Oceania	1	1	2	Lamontagne, S., Cook, P.G., O'Grady, A. & Eamus, D. Groundwater use by vegetation in a tropical savanna riparian zone (Daly River, Australia). Journal of Hydrology 310: 280-293 (2005).
Acacia adoxa	Oceania	2	1	2	Lamontagne, S., Cook, P.G., O'Grady, A. & Eamus, D. Groundwater use by vegetation in a tropical savanna riparian zone (Daly River, Australia). Journal of Hydrology 310: 280-293 (2005).
Acacia adsurgens	Oceania	19	1	2	Lamontagne, S., Cook, P.G., O'Grady, A. & Eamus, D. Groundwater use by vegetation in a tropical savanna riparian zone (Daly River, Australia). Journal of Hydrology 310: 280-293 (2005).
Acacia adunca	Oceania	1	1	2	Lamontagne, S., Cook, P.G., O'Grady, A. & Eamus, D. Groundwater use by vegetation in a tropical savanna riparian zone (Daly River, Australia). Journal of Hydrology 310: 280-293 (2005).
Acacia albida	Africa	23	1	2	Lamontagne, S., Cook, P.G., O'Grady, A. & Eamus, D. Groundwater use by vegetation in a tropical savanna riparian zone (Daly River, Australia). Journal of Hydrology 310: 280-293 (2005).
Acacia alleniana	Oceania	20	1	2	Lamontagne, S., Cook, P.G., O'Grady, A. & Eamus, D. Groundwater use by vegetation in a tropical savanna riparian zone (Daly River, Australia). Journal of Hydrology 310: 280-293 (2005).
Acacia amblygona	Oceania	19	1	2	Lamontagne, S., Cook, P.G., O'Grady, A. & Eamus, D. Groundwater use by vegetation in a tropical savanna riparian zone (Daly River, Australia). Journal of Hydrology 310: 280-293 (2005).
Acacia anceps	Oceania	1	1	2	Lamontagne, S., Cook, P.G., O'Grady, A. & Eamus, D. Groundwater use by vegetation in a tropical savanna riparian zone (Daly River, Australia). Journal of Hydrology 310: 280-293 (2005).
Acacia ancistrocarpa	Oceania	5	1	2	Lamontagne, S., Cook, P.G., O'Grady, A. & Eamus, D. Groundwater use by vegetation in a tropical savanna riparian zone (Daly River, Australia). Journal of Hydrology 310: 280-293 (2005).
Acacia aneura	Oceania	166	1	2	Lamontagne, S., Cook, P.G., O'Grady, A. & Eamus, D. Groundwater use by vegetation in a tropical savanna riparian zone (Daly River, Australia). Journal of Hydrology 310: 280-293 (2005).
Acacia angusta	Oceania	3	1	2	Lamontagne, S., Cook, P.G., O'Grady, A. & Eamus, D. Groundwater use by vegetation in a tropical savanna riparian zone (Daly River, Australia). Journal of Hydrology 310: 280-293 (2005).
Acacia aprepta	Oceania	3	1	2	Lamontagne, S., Cook, P.G., O'Grady, A. & Eamus, D. Groundwater use by vegetation in a tropical savanna riparian zone (Daly River, Australia). Journal of Hydrology 310: 280-293 (2005).
Acacia aptaneura	Oceania	8	1	2	Lamontagne, S., Cook, P.G., O'Grady, A. & Eamus, D. Groundwater use by vegetation in a tropical savanna riparian zone (Daly River, Australia). Journal of Hydrology 310: 280-293 (2005).
Acacia argyrodendron	Oceania	30	1	2	Lamontagne, S., Cook, P.G., O'Grady, A. & Eamus, D. Groundwater use by vegetation in a tropical savanna riparian zone (Daly River, Australia). Journal of Hydrology 310: 280-293 (2005).
Acacia armillata	Oceania	3	1	2	Lamontagne, S., Cook, P.G., O'Grady, A. & Eamus, D. Groundwater use by vegetation in a tropical savanna riparian zone (Daly River, Australia). Journal of Hydrology 310: 280-293 (2005).
Acacia armitii	Oceania	7	1	2	Lamontagne, S., Cook, P.G., O'Grady, A. & Eamus, D. Groundwater use by vegetation in a tropical savanna riparian zone (Daly River, Australia). Journal of Hydrology 310: 280-293 (2005).
Acacia asperulacea	Oceania	35	1	2	Lamontagne, S., Cook, P.G., O'Grady, A. & Eamus, D. Groundwater use by vegetation in a tropical savanna riparian zone (Daly River, Australia). Journal of Hydrology 310: 280-293 (2005).
Acacia attenuata	Oceania	5	1	2	Lamontagne, S., Cook, P.G., O'Grady, A. & Eamus, D. Groundwater use by vegetation in a tropical savanna riparian zone (Daly River, Australia). Journal of Hydrology 310: 280-293 (2005).
Acacia auriculiformis	Asia	21	1	2	Lamontagne, S., Cook, P.G., O'Grady, A. & Eamus, D. Groundwater use by vegetation in a tropical savanna riparian zone (Daly River, Australia). Journal of Hydrology 310: 280-293 (2005).
Acacia auriculiformis	Oceania	19	1	2	Lamontagne, S., Cook, P.G., O'Grady, A. & Eamus, D. Groundwater use by vegetation in a tropical savanna riparian zone (Daly River, Australia). Journal of Hydrology 310: 280-293 (2005).
Acacia hamulosa	Asia	7	1	1
Acacia karroo	Africa	4	1	1	Weiersbye, I.M. and Witkowski, E.T.F., 2007. Impacts of acid mine drainage on the regeneration potential of highveld phreatophytes. Multiple Use Management of Natural Forests and Woodlands: Policy Refinements and Scientific Progress IV, pp.224-237.
Acacia mangium	Asia	6	1	2
Acacia penninervis	Asia	16	1	1
Acacia petraea	Oceania	1	1	1
Acacia pinnata	Asia	4	1	1
Acalypha australis	Asia	64	2	3
Acalypha indica	Asia	26	2	3
Acanthephippium striatum	Asia	5	2	3
Acanthephippium sylhetense	Asia	1	2	3
Acanthocephalus amplexifolius	Asia	1	1	3
Acanthocephalus benthamianus	Asia	35	1	2
Acantholimon acerosum	Asia	6	1	1
Acantholimon afanassievii	Asia	22	1	1
Acantholimon alaicum	Asia	11	1	1
Acantholimon alatavicum	Asia	11	1	1
Acantholimon alexandri	Asia	9	1	1
Acantholimon alexeenkoanum	Asia	10	1	1
Acantholimon anzobicum	Asia	13	1	1
Acantholimon araxanum	Asia	41	1	1
Acantholimon armenum	Asia	2	1	2
Acantholimon brachystachyum	Asia	1	1	1
Acantholimon bracteatum	Asia	6	1	2
Acantholimon butkovii	Asia	1	1	1
Acantholimon calvertii	Asia	38	1	2
Acantholimon caryophyllaceum	Asia	24	1	1
Acantholimon compactum	Asia	38	1	1
Acantholimon erinaceum	Asia	5	1	1
Acantholimon fedorovii	Asia	2	1	2
Acantholimon fetisowii	Asia	5	1	2
Acantholimon fominii	Asia	7	1	2
Acantholimon gabrieljaniae	Asia	15	1	2
Acantholimon gaudanense	Asia	1	1	2
Acantholimon hissaricum	Asia	1	1	2
Acantholimon hohenackeri	Asia	2	1	1
Acantholimon karadarjense	Asia	52	1	1
Acantholimon karatavicum	Asia	3	1	2
Acantholimon komarovii	Asia	1	1	2
Acantholimon korolkovii	Asia	1	1	2
Acantholimon korovinii	Asia	17	1	2
Acantholimon litvinovii	Asia	1	1	2
Acantholimon lycopodioides	Asia	33	1	2
Acantholimon margaritae	Asia	33	1	2
Acantholimon muchamedshanovii	Asia	10	1	1
Acantholimon nuratavicum	Asia	29	1	2
Acantholimon pamiricum	Asia	63	1	2
Acantholimon parviflorum	Asia	17	1	2
Acantholimon procumbens	Asia	18	1	2
Acantholimon pskemense	Asia	1	1	2
Acantholimon pterostegium	Asia	2	1	2
Acantholimon purpureum	Asia	46	1	2
Acantholimon raikoviae	Asia	5	1	2
Acantholimon ruprechtii	Asia	18	1	2
Acantholimon saravschanicum	Asia	10	1	2
Acantholimon strictum	Asia	11	1	2
Acantholimon subavenaceum	Asia	48	1	2
Acantholimon taschkurganicum	Asia	3	1	1
Acantholimon tianschanicum	Asia	10	1	2
Acantholimon ulicinum	Asia	4	1	2
Acantholimon virens	Asia	3	1	2
Acantholimon zaprjagaevii	Asia	1	1	2
Acanthophyllum acerosum	Asia	1	1	1
Acanthophyllum aculeatum	Asia	14	1	1
Acanthophyllum adenophorum	Asia	4	1	1
Acanthophyllum crassifolium	Asia	2	1	1
Acanthophyllum cyrtostegium	Asia	1	1	1
Acanthophyllum elatius	Asia	4	1	1
Acanthophyllum glandulosum	Asia	26	1	1
Acanthophyllum gracile	Asia	9	1	1
Acanthophyllum korolkowii	Asia	26	1	1
Acanthophyllum korshinskyi	Asia	7	1	1
Acanthophyllum krascheninnikovii	Asia	2	1	1
Acanthophyllum laxiusculum	Asia	2	1	1
Acanthophyllum mikeschinianum	Asia	11	1	1
Acanthophyllum mucronatum	Asia	28	1	1
Acanthophyllum pachystegium	Asia	1	1	1
Acanthophyllum pulchrum	Asia	2	1	1
Acanthophyllum pungens	Asia	29	1	1
Acanthophyllum sarawschanicum	Asia	24	1	1
Acanthophyllum schugnanicum	Asia	58	1	1
Acanthophyllum sordidum	Asia	5	1	1
Acanthophyllum speciosum	Asia	14	1	1
Acanthophyllum stenostegium	Asia	7	1	1
Acanthophyllum subglabrum	Asia	28	1	1
Acanthophyllum tenuifolium	Asia	14	1	1
Acanthoprasium frutescens	Asia	3	1	1
Acanthosicyos naudinianus	Africa	100	1	2	Klopatek, J.M. & Stock, W.D. Partitioning of nutrients in Acanthosicyos horridus, a keystone endemic species in the Namib Desert. Journal of Arid Environments 26:233-240
Acanthospermum hispidum	Asia	5	2	3
Acanthus dioscoridis	Asia	72	2	3
Acer amplum	Asia	4	1	1
Acer barbinerve	Asia	29	1	1
Acer campestre	Asia	14	1	1
Acer caudatifolium	Asia	134	1	1
Acer cordatum	Asia	5	1	1
Acer duplicatoserratum	Asia	14	1	1
Acer heldreichii	Asia	2	1	1
Acer hyrcanum	Asia	22	1	1
Acer laurinum	Asia	4	1	1
Acer monspessulanum	Asia	30	1	1
Acer negundo	Asia	19	1	1
Acer oblongum	Asia	55	1	1
Acer palmatum	Asia	70	1	1
Acer platanoides	Asia	11	1	1
Acer pseudoplatanus	Asia	9	1	1
Acer rubrum	Asia	5	1	1
Acer saccharinum	Asia	3	1	1
Acer sosnowskyi	Asia	1	1	1
Acer tataricum	Asia	29	1	1
Acer triflorum	Asia	11	1	1
Acer velutinum	Asia	52	1	1
Achillea alpina	Asia	2	1	1
Achillea asiatica	Asia	340	1	2
Achillea aucheri	Asia	6	1	2
Achillea carpatica	Asia	27	1	3
Achillea distans	Asia	1	1	3
Achillea millefolium	North America	1199	1	2
Achillea nobilis	Asia	90	1	3
Achillea ochroleuca	Asia	10	1	3
Achillea santolinoides	Asia	16	1	2
Achillea stepposa	Asia	1	1	1
Achillea tenuifolia	Asia	3	1	1
Achoriphragma botschantzevii	Asia	1	1	3
Acinodendron pergamentaceum	Asia	1	1	3
Aconitum ajanense	Asia	32	1	3
Aconitum alboviolaceum	Asia	53	1	3
Aconitum altaicum	Asia	36	1	3
Aconitum ambiguum	Asia	3	1	3
Aconitum angusticassidatum	Asia	37	1	3
Aconitum apetalum	Asia	1	2	3
Aconitum axilliflorum	Asia	5	1	3
Aconitum barbatum	Asia	9	1	3
Aconitum burnatii	Europe	2	1	3
Aconitum crassifolium	Asia	16	1	3
Aconitum delphinifolium	Asia	19	1	3
Aconitum karakolicum	Asia	54	1	3
Aconitum lasiocarpum	Asia	1	1	3
Aconitum soongaricum	Asia	3	1	3
Aconitum turczaninowii	Asia	2	1	3
Aconitum villosum	Asia	2	1	3
Adenocaulon himalaicum	Asia	12	2	3
Adonis tianschanica	Asia	1	1	3
Adonis turkestanica	Asia	1	1	3
Aegilops crassa	Asia	7	1	3
Aegilops cylindrica	Asia	18	1	3
Aegilops juvenalis	Asia	1	2	3
Aegilops neglecta	Asia	77	1	3
Aegilops tauschii	Asia	67	1	3
Aegilops triuncialis	Asia	5	1	2
Aegilops umbellulata	Asia	32	1	2
Aegiphila falcata	Asia	4	1	3
Aegopodium alpestre	Asia	27	1	3
Aegopodium latifolium	Asia	17	2	3
Aegopodium podagraria	Asia	245	1	3
Aegopodium tadshikorum	Asia	10	1	3
Aeluropus lagopoides	Asia	29	1	2
Aeluropus littoralis	Asia	17	1	2
Aesculus glabra	Asia	1	1	2
Aethionema grandiflorum	Asia	7	1	1	Kandemir et al., 2017
Aethionema trinervium	Asia	3	1	2
Aethionema virgatum	Asia	6	1	3	Kandemir et al., 2017
Agelaea macrophylla	Asia	1	1	1
Ageratum conyzoides	Asia	56	2	3
Ageratum houstonianum	Asia	2	2	3
Aglaia argentea	Asia	8	1	2
Aglaia elaeagnoidea	Asia	2	1	2
Aglaia eximia	Asia	2	1	2
Aglaia korthalsii	Asia	5	1	2
Aglaia palembanica	Asia	1	1	2
Aglaia silvestris	Asia	5	1	3
Agrimonia coreana	Asia	5	1	3
Agrimonia pilosa	Asia	201	1	3
Agriophyllum minus	Asia	3	1	3
Agriophyllum squarrosum	Asia	5	1	3
Agropyron cristatum	Asia	837	1	2
Agropyron desertorum	Asia	6	1	1
Agropyron fragile	Asia	9	1	3
Agropyron mongolicum	Asia	11	1	1
Agrostis canina	Asia	5	1	2
Agrostis capillaris	Asia	55	1	2
Agrostis divaricatissima	Asia	17	1	3
Agrostis flaccida	Asia	7	1	3
Agrostis gigantea	Asia	208	1	3
Agrostis infirma	Asia	6	1	3
Agrostis stolonifera	Asia	29	1	2
Agrostistachys indica	Asia	1	1	3
Aidia canthioides	Asia	1	1	1
Aidia cochinchinensis	Asia	53	1	2
Ailanthus altissima	Asia	3	1	2
Aiphanes lindeniana	Asia	1	1	2
Ajania tibetica	Asia	14	1	1
Ajuga chamaecistus	Asia	5	1	3
Ajuga orientalis	Asia	2	1	3
Ajuga ovalifolia	Asia	1	1	3
Akebia longiracemosa	Asia	3	1	3
Akebia quinata	Asia	37	1	3
Akebia trifoliata	Asia	6	1	3
Alangium chinense	Asia	3	1	3
Alangium javanicum	North America	10	1	3
Alangium platanifolium	Asia	58	1	3
Alantsilodendron decaryanum	Asia	4	2	3
Alcea froloviana	Asia	1	2	2
Alcea nudiflora	Asia	2	1	3
Alcea pallida	Asia	2	1	2
Alchemilla bungei	Asia	2	1	2
Alchemilla hissarica	Asia	3	1	1	Rahmonov et al., 2013
Alchornea floribunda	Asia	1	1	3
Aleurites moluccana	Asia	4	1	3
Alhagi graecorum	Asia	17	1	1
Alhagi maurorum	Asia	2	1	1
Alibertia bertierifolia	Asia	2	1	2
Alisma gramineum	Asia	5	1	3
Alisma plantago-aquatica	Asia	16	1	3
Alkanna bracteosa	Asia	2	1	2
Alkanna tinctoria	Asia	1	1	1
Allantodia chinensis	Asia	1	1	3
Allantodia metteniana	Asia	45	1	3
Allantodia pseudodoederleinii	Asia	35	1	3
Alliaria petiolata	Asia	10	1	3
Allium altaicum	Asia	4	2	2
Allium iranicum	Asia	5	1	3
Allium mongolicum	Asia	170	1	3
Allophylus cobbe	Asia	6	1	2
Allophylus cominia	Asia	2	1	2
Allophylus glabratus	Asia	2	1	1
Allophylus rubifolius	Asia	38	1	1
Alnus cordata	Europe	12	1	1	El-Hokayem, L√©onard, Pantaleone De Vita, and Christopher Conrad. ‚ÄúLocal Identification of Groundwater Dependent Vegetation Using High-Resolution Sentinel-2 Data ‚Äì A Mediterranean Case Study.‚Äù Ecological Indicators 146 (February 1, 2023): 109784. https://doi.org/10.1016/j.ecolind.2022.109784.
Alnus hirsuta	Asia	19	1	2
Alnus japonica	Asia	1	1	3
Alnus subcordata	Asia	8	1	2
Alopecurus arundinaceus	Asia	40	1	2
Alopecurus aucheri	Asia	21	1	2
Alopecurus dasyanthus	Asia	1	1	2
Alopecurus himalaicus	Asia	1	1	2
Alopecurus mucronatus	Asia	3	1	2
Alopecurus turczaninovii	Asia	1	1	2
Alternanthera sessilis	Asia	2	1	3
Althaea ludwigii	Asia	43	2	2
Althaea officinalis	Asia	3	2	2
Alyssum desertorum	Asia	2	2	2
Alyssum linifolium	Asia	3	2	2
Alyssum murale	Asia	5	1	3
Alyssum tenuifolium	Asia	94	2	2
Alyssum turkestanicum	Asia	40	2	2
Amaranthus albus	Asia	2	2	2
Amaranthus hybridus	Asia	4	2	2
Amaranthus retroflexus	Asia	1	2	2
Amaranthus viridis	Asia	15	2	2
Ammodendron	Asia	1	1	3
Amorpha fruticosa	Asia	1	1	1
Ampelopsis aconitifolia	Asia	1	1	3
Ampelopsis glandulosa	Asia	91	1	2
Ampelopsis glandulosa	North America	1	1	1
Ampelopsis humulifolia	Asia	4	1	2
Ampelopsis japonica	Asia	1	1	2
Ampelopsis vitifolia	Asia	1	1	2
Amphicarpaea bracteata	Asia	6	1	3
Amygdalus lycioides	Asia	2	1	1
Amygdalus mongolica	Asia	21	1	1
Amyris balsamifera	Asia	1	1	3
Anabasis aphylla	Asia	6	1	1
Anabasis brevifolia	Asia	342	1	1
Anabasis salsa	Asia	1	1	1
Anacardium occidentale	Asia	13	1	1
Anaphalioides bellidioides	Oceania	317	1	1
Anaphalis flavescens	Asia	5	1	3
Anaphalis lactea	Asia	11	1	3
Anaphalis morrisonicola	Asia	2	1	3
Anaphalis sinica	Asia	11	1	3
Anaphalis souliei	Asia	3	1	3
Androsace lehmanniana	Asia	16	1	3
Androsace maxima	Asia	70	1	3
Androsace ovczinnikovii	Asia	2	1	3
Androsace septentrionalis	Asia	158	1	3
Androsace squarrosula	Asia	5	1	3
Androsace tibetica	Asia	8	1	3
Androsace umbellata	Asia	1	1	3
Anemone altaica	Asia	3	1	3
Anemone caerulea	Asia	1	1	3
Anemone cathayensis	Asia	4	1	3
Anemone coelestina	Asia	1	1	3
Anemone stolonifera	Asia	7	1	3
Anemone vitifolia	Asia	1	1	3
Angiopteris lygodiifolia	Asia	132	1	3
Anisocampium sheareri	Asia	1	1	3
Anisotes diversifolius	Asia	11	1	1
Anisotes trisulcus	Asia	12	1	3
Anodendron affine	Asia	14	1	3
Anoectochilus formosanus	Asia	37	1	3
Anomospermum grandifolium	Asia	1	2	2
Antennaria dioica	Asia	65	1	1
Antennaria rosea	Asia	160	1	3
Anthoxanthum odoratum	Asia	12	1	2
Anthriscus caucalis	Asia	3	2	2
Anthriscus sylvestris	Asia	63	1	3
Anthurium weberbaueri	Asia	1	1	2
Antidesma stipulare	Asia	7	1	1
Aphelandra scabra	Asia	2	1	3
Apium nodiflorum	Europe	224	1	3
Apluda mutica	Asia	10	1	3
Apocynum venetum	Asia	3	1	1
Apodostigma pallens	Asia	1	1	3
Apoplanesia paniculata	Asia	1	1	3
Aporosa frutescens	Asia	2	1	3
Aporosa lunata	Asia	1	1	3
Aporosa villosa	Asia	1	1	3
Appendicula reflexa	Asia	3	1	3
Aptandra caudata	Asia	1	1	3
Aquilegia glandulosa	Asia	1	1	3
Aquilegia sibirica	Asia	2	1	2
Aquilegia vicaria	Asia	7	1	2
Aquilegia viridiflora	Asia	1	1	2
Arabis caucasica	Europe	2	1	1
Arabis hirsuta	Asia	1	2	2
Arachniodes amabilis	Asia	2	1	1
Arachniodes aristata	Asia	135	1	1
Arachniodes festina	Asia	36	1	1
Arachniodes globisora	Asia	4	1	1
Arachniodes miqueliana	Asia	21	1	1
Arachniodes pseudoaristata	Asia	99	1	1
Arachniodes rhomboidea	Asia	340	1	1
Arachniodes sporadosora	Asia	2	1	1
Arachniodes standishii	Asia	3	1	1
Arachnis labrosa	Asia	1	1	3
Arachnothryx manantlanensis	Asia	1	1	2
Araiostegia divaricata	Asia	23	1	2
Araiostegia parvipinnula	Asia	215	1	1
Aralia armata	Asia	1	1	1
Aralia elata	Asia	34	1	1
Aralia excelsa	Asia	1	1	1
Archidendron borneense	Asia	1	1	1
Archidendron bubalinum	Asia	1	1	1
Archidendron lucidum	Asia	57	1	1
Archidendron pauciflorum	Asia	2	1	1
Arctagrostis latifolia	Europe	12	1	1
Arctium lappa	Asia	9	1	2
Arctium tomentosum	Asia	72	1	2
Arctophila fulva	Asia	2	1	1
Ardisia brevicaulis	Asia	16	1	2
Ardisia cabrerae	Asia	1	1	1
Ardisia calcicola	Asia	2	1	1
Ardisia celebica	Asia	5	1	1
Ardisia cornudentata	Asia	272	1	1
Ardisia crenata	Asia	292	1	1
Ardisia crispa	Asia	8	1	2
Ardisia cymosa	Asia	33	1	2
Ardisia fimbrillifera	Asia	1	1	1
Ardisia fortis	Asia	1	1	2
Ardisia glandulosomarginata	Asia	4	1	2
Ardisia japonica	Asia	121	1	2
Ardisia palmana	Asia	1	1	1
Ardisia pusilla	Asia	17	1	1
Ardisia quinquegona	Asia	98	1	1
Ardisia sieboldii	Asia	235	1	1
Ardisia villosa	Asia	2	1	1
Ardisia violacea	Asia	12	1	1
Areca catechu	Asia	1	1	1
Areca vestiaria	Asia	4	1	1
Aremonia agrimonoides	Asia	2	1	3
Arenaria serpyllifolia	Asia	28	1	2
Arenaria zadoiensis	Asia	2	1	2
Arenga engleri	Asia	2	1	1
Arenga pinnata	Asia	11	1	1
Arenga tremula	Asia	115	1	1
Arenga undulatifolia	Asia	4	1	1
Argemone mexicana	Asia	2	1	3
Argemone ochroleuca	Asia	3	1	3
Argyreia formosana	Asia	1	1	3
Arisaema amurense	Asia	142	1	2
Arisaema consanguineum	Asia	14	1	2
Arisaema formosanum	Asia	23	1	2
Arisaema grapsospadix	Asia	3	1	2
Arisaema heterophyllum	Asia	2	1	2
Arisaema ilanense	Asia	1	1	2
Arisaema penicillatum	Asia	7	1	2
Arisaema ringens	Asia	55	1	2
Arisaema serratum	Asia	50	1	2
Arisaema taiwanense	Asia	10	1	2
Arisaema thunbergii	Asia	4	1	2
Aristida adscensionis	Asia	118	1	1
Aristida funiculata	Asia	11	1	1
Aristolochia bracteolata	Asia	1	1	2
Aristolochia clematitis	Asia	5	1	2	Heinrich et al., 2009; Michl et al., 2014
Aristolochia cucurbitifolia	Asia	11	1	2
Aristolochia foveolata	Asia	10	1	2
Aristolochia kaempferi	Asia	27	1	2
Aristolochia manshuriensis	Asia	10	1	2
Aristolochia pontica	Asia	1	1	2
Aristolochia tubiflora	Asia	1	1	2
Atriplex cana	Asia	2	1	1
Atriplex canescens	North America	546	1	2	McKeon, C., et al. Growth and water and nitrate uptake patterns of grazed and ungrazed desert shrubs growing over a nitrate contamination plume. Journal of Arid Environments 64: 1-21 (2006).
Atriplex dimorphostegia	Asia	4	2	2
Atriplex griffithii	Asia	1	2	2
Atriplex laevis	Asia	16	2	2
Atriplex leucoclada	Asia	6	1	1
Atriplex portulacoides	Asia	4	1	2
Atriplex sagittata	Asia	1	2	2
Atriplex tatarica	Asia	14	2	2
Atriplex verrucifera	Asia	74	2	2
Attalea rostrata	Asia	1	1	3
Aulacocalyx caudata	Asia	1	1	2
Aulacocalyx jasminiflora	Asia	1	1	1
Aulacospermum anomalum	Asia	12	1	1
Aulacospermum roseum	Asia	4	1	1
Avena fatua	Asia	11	1	1
Avena sterilis	Asia	3	1	1
Avicennia marina	Asia	14	2	2
Axyris hybrida	Asia	32	2	2
Axyris prostrata	Asia	27	2	2
Axyris sphaerosperma	Asia	2	2	2
Azolla filiculoides	Asia	1	2	2
Bactris concinna	Asia	7	2	2
Bactris gasipaes	Asia	1	1	2
Bactris glandulosa	Asia	1	1	2
Bactris guineensis	Asia	9	1	2
Bambusa blumeana	Asia	1	1	1
Bambusa pachinensis	Asia	1	1	1
Banksia	Oceania	3	1	1	Dawson, T.E. & Pate, J.S. Seasonal water uptake and movement in root systems of Australian phreatophytic plants of dimorphic root morphology: a stable isotope investigation. Oecologia 107: 13-20 (1996).
Banksia aemula	Oceania	87	1	1	Dawson, T.E. & Pate, J.S. Seasonal water uptake and movement in root systems of Australian phreatophytic plants of dimorphic root morphology: a stable isotope investigation. Oecologia 107: 13-20 (1996).
Banksia aquilonia	Oceania	8	1	1	Dawson, T.E. & Pate, J.S. Seasonal water uptake and movement in root systems of Australian phreatophytic plants of dimorphic root morphology: a stable isotope investigation. Oecologia 107: 13-20 (1996).
Banksia dentata	Oceania	52	1	1	Dawson, T.E. & Pate, J.S. Seasonal water uptake and movement in root systems of Australian phreatophytic plants of dimorphic root morphology: a stable isotope investigation. Oecologia 107: 13-20 (1996).
Banksia ericifolia	Oceania	11	1	1	Dawson, T.E. & Pate, J.S. Seasonal water uptake and movement in root systems of Australian phreatophytic plants of dimorphic root morphology: a stable isotope investigation. Oecologia 107: 13-20 (1996).
Banksia integrifolia	Oceania	161	1	1	Dawson, T.E. & Pate, J.S. Seasonal water uptake and movement in root systems of Australian phreatophytic plants of dimorphic root morphology: a stable isotope investigation. Oecologia 107: 13-20 (1996).
Banksia laevigata	Oceania	4	1	1	Dawson, T.E. & Pate, J.S. Seasonal water uptake and movement in root systems of Australian phreatophytic plants of dimorphic root morphology: a stable isotope investigation. Oecologia 107: 13-20 (1996).
Banksia lehmanniana	Oceania	8	1	1	Dawson, T.E. & Pate, J.S. Seasonal water uptake and movement in root systems of Australian phreatophytic plants of dimorphic root morphology: a stable isotope investigation. Oecologia 107: 13-20 (1996).
Banksia marginata	Oceania	7	1	1	Dawson, T.E. & Pate, J.S. Seasonal water uptake and movement in root systems of Australian phreatophytic plants of dimorphic root morphology: a stable isotope investigation. Oecologia 107: 13-20 (1996).
Banksia media	Oceania	2	1	1	Dawson, T.E. & Pate, J.S. Seasonal water uptake and movement in root systems of Australian phreatophytic plants of dimorphic root morphology: a stable isotope investigation. Oecologia 107: 13-20 (1996).
Banksia oblongifolia	Oceania	70	1	1	Dawson, T.E. & Pate, J.S. Seasonal water uptake and movement in root systems of Australian phreatophytic plants of dimorphic root morphology: a stable isotope investigation. Oecologia 107: 13-20 (1996).
Banksia obovata	Oceania	1	1	1	Dawson, T.E. & Pate, J.S. Seasonal water uptake and movement in root systems of Australian phreatophytic plants of dimorphic root morphology: a stable isotope investigation. Oecologia 107: 13-20 (1996).
Banksia paludosa	Oceania	4	1	1	Dawson, T.E. & Pate, J.S. Seasonal water uptake and movement in root systems of Australian phreatophytic plants of dimorphic root morphology: a stable isotope investigation. Oecologia 107: 13-20 (1996).
Banksia robur	Oceania	60	1	1	Dawson, T.E. & Pate, J.S. Seasonal water uptake and movement in root systems of Australian phreatophytic plants of dimorphic root morphology: a stable isotope investigation. Oecologia 107: 13-20 (1996).
Banksia serrata	Oceania	36	1	1	Dawson, T.E. & Pate, J.S. Seasonal water uptake and movement in root systems of Australian phreatophytic plants of dimorphic root morphology: a stable isotope investigation. Oecologia 107: 13-20 (1996).
Banksia spinulosa	Oceania	35	1	1	Dawson, T.E. & Pate, J.S. Seasonal water uptake and movement in root systems of Australian phreatophytic plants of dimorphic root morphology: a stable isotope investigation. Oecologia 107: 13-20 (1996).
Barbarea plantaginea	Asia	2	1	3
Barbeya oleoides	Asia	2	1	2
Barleria aculeata	Asia	1	1	1
Barleria popovii	Asia	1	1	2
Barleria proxima	Asia	2	1	2
Barleria tetracantha	Asia	6	1	2
Barleria trispinosa	Asia	2	1	2
Barringtonia	Oceania	15	1	2	Lamontagne, S., Cook, P.G., O'Grady, A. & Eamus, D. Groundwater use by vegetation in a tropical savanna riparian zone (Daly River, Australia). Journal of Hydrology 310: 280-293 (2005).
Barringtonia	South America	14	1	2	Lamontagne, S., Cook, P.G., O'Grady, A. & Eamus, D. Groundwater use by vegetation in a tropical savanna riparian zone (Daly River, Australia). Journal of Hydrology 310: 280-293 (2005).
Barringtonia acutangula	Oceania	22	1	1	Lamontagne, S., Cook, P.G., O'Grady, A. & Eamus, D. Groundwater use by vegetation in a tropical savanna riparian zone (Daly River, Australia). Journal of Hydrology 310: 280-293 (2005).
Basella alba	Asia	2	1	1
Bassia dasyphylla	Asia	107	1	2
Bassia eriophora	Asia	17	1	2
Bassia laniflora	Asia	9	1	2
Bassia muricata	Asia	51	1	2
Bassia prostrata	Asia	413	1	1
Bassia sedoides	Asia	20	1	2
Batrachium divaricatum	Asia	3	1	3
Begonia aptera	Asia	8	1	2
Begonia austrotaiwanensis	Asia	1	1	2
Begonia formosana	Asia	78	1	2
Begonia grandis	Asia	2	1	2
Begonia socotrana	Asia	1	1	2
Begonia wutaiana	Asia	1	1	2
Bellis perennis	Asia	5	1	1
Berberis agapatensis	Asia	1	1	2	1
Berberis amurensis	Asia	26	1	2	1
Berberis aristatoserrulata	Asia	14	1	2	1
Berberis heterobotrys	Asia	3	1	2	1
Berberis ignorata	Asia	6	1	2	1
Berberis integerrima	Asia	5	1	2	1
Berberis kawakamii	Asia	33	1	2	1
Berberis koreana	Asia	1	1	2	1
Berberis morrisonensis	Asia	4	1	2	1
Berberis poiretii	Asia	1	1	2	1
Berberis sibirica	Asia	19	1	2
Berchemia kulingensis	Asia	11	1	2
Berchemia lineata	Asia	3	1	2
Berchemia racemosa	Asia	11	1	2
Bergenia crassifolia	Asia	2	1	2
Berula erecta	Asia	12	1	1
Beta vulgaris	Asia	3	1	2
Betula alajica	Asia	2	1	1
Betula albosinensis	Asia	6	1	1
Betula chinensis	Asia	4	1	1
Betula costata	Asia	12	1	1
Betula dahurica	Asia	36	1	1
Betula divaricata	Asia	29	1	1
Betula ermanii	Asia	30	1	1
Betula fruticosa	Asia	10	1	1
Betula humilis	Asia	16	1	1
Betula microphylla	Asia	13	1	1
Betula pendula	Europe	907	1	1
Betula platyphylla	Asia	60	1	1
Betula populifolia	North America	2	1	1
Betula schmidtii	Asia	16	1	1
Betula seravschanica	Asia	7	1	1
Betula tianschanica	Asia	2	1	1
Betula turkestanica	Asia	2	1	1
Betula utilis	Asia	5	1	1
Bidens bipinnata	Asia	5	1	1
Bidens biternata	Asia	75	1	1
Bidens cernua	Asia	3	1	1
Bidens parviflora	Asia	1	1	1
Bidens pilosa	Asia	7	1	1
Bidens tripartita	Asia	10	1	1
Biebersteinia multifida	Asia	9	1	1
Biebersteinia odora	Asia	2	1	1
Bienertia cycloptera	Asia	1	1	1
Bignonia bracteomana	Asia	1	1	2
Bignonia decora	Asia	1	1	2
Bignonia lilacina	Asia	1	1	2
Bignonia nocturna	South America	12	1	2
Bignonia pterocalyx	South America	6	1	2
Bignonia sciuripabula	Asia	1	1	2
Bignonia uleana	Asia	1	1	2
Bixa platycarpa	Asia	2	1	1
Blumea aromatica	Asia	3	1	1
Blumea balsamifera	Asia	3	1	1
Blumea dregeanoides	Asia	2	1	1
Blumea lacera	Asia	1	1	1
Blumea lanceolaria	Asia	7	1	1
Blumea oblongifolia	Asia	1	1	1
Blumea riparia	Asia	48	1	1
Blumeodendron tokbrai	Asia	1	1	1
Bocquillonia spicata	Asia	3	1	3
Boehmeria clidemioides	Asia	1	1	3
Boehmeria densiflora	Asia	10	1	3
Boehmeria formosana	Asia	3	1	3
Boehmeria japonica	Asia	1	1	3
Boehmeria nivea	Asia	18	1	3
Boehmeria pilosiuscula	Asia	1	1	3
Boehmeria spicata	Asia	13	1	3
Boehmeria tricuspis	Asia	6	1	3
Boehmeria zollingeriana	Asia	24	1	3
Boenninghausenia albiflora	Asia	3	1	3
Boerhavia diffusa	Asia	4	1	3
Boerhavia heimerlii	Asia	2	1	3
Boerhavia simonyi	Asia	15	1	3
Bolbitis heteroclita	Asia	7	1	2
Bolbitis laxireticulata	Asia	1	1	2
Bolbitis subcordata	Asia	21	1	2
Bolboschoenus	Asia	4	1	2
Bolboschoenus glaucus	Asia	16	1	2
Bolboschoenus maritimus	Asia	13	1	3
Bolboschoenus planiculmis	Asia	17	1	2
Bombax ceiba	Asia	9	1	3
Bongardia chrysogonum	Asia	2	1	2
Boscia albitrunca	Africa	68	1	1	Wand, S.J.E., Esler, K.J., Rundel, P.W., & Sherwin, H.W. A preliminary study of the responsiveness to seasonal atmospheric and rainfall patterns of wash woodland species in the arid Richtersveld. Plant Ecology 142: 149-160 (1999).
Boswellia dioscoridis	Asia	2	1	2
Boswellia elongata	Asia	16	1	2
Boswellia nana	Asia	3	1	2
Botrychium schaffneri	Asia	7	1	2
Bouchetia anomala	South America	2	1	2
Bourreria quirosii	Asia	2	1	2
Bourreria teitensis	Asia	1	1	2
Brachypodium sylvaticum	Asia	38	1	2
Brassica juncea	Asia	4	1	1
Brassica tournefortii	Asia	4	1	3
Bredia hirsuta	Asia	14	1	2
Breonia chinensis	Asia	11	1	2
Bromus benekenii	Europe	190	1	1
Bromus ciliatus	Asia	1	1	1
Bromus danthoniae	Asia	69	1	1	Gus Gintzburger et al., 20023
Bromus gracillimus	Asia	5	1	1
Bromus inermis	Asia	341	1	1
Bromus oxyodon	Asia	5	1	1
Bromus popovii	Asia	1	1	2
Bromus pseudodanthoniae	Asia	1	1	2
Bromus riparius	Asia	1	1	2
Bromus squarrosus	Asia	2	1	2
Bromus sterilis	Asia	6	1	2
Bromus tectorum	Asia	97	1	2
Bromus tomentellus	Asia	11	1	2
Bromus tomentosus	Asia	45	1	2
Bromus variegatus	Asia	1	1	2
Bulbophyllum	Oceania	1	1	3
Bulbophyllum affine	Asia	2	1	3
Bulbophyllum albociliatum	Asia	1	1	3
Bulbophyllum drymoglossum	Asia	9	1	3
Bulbophyllum japonicum	Asia	7	1	3
Bulbophyllum macraei	Asia	4	1	3
Bulbophyllum melanoglossum	Asia	7	1	3
Bulbophyllum omerandrum	Asia	1	1	3
Bulbophyllum pectinatum	Asia	3	1	3
Bulbophyllum retusiusculum	Asia	12	1	3
Bulbophyllum setaceum	Asia	2	1	3
Bulbophyllum taiwanense	Asia	1	1	3
Bulbophyllum umbellatum	Asia	1	1	3
Bunchosia hookeriana	Asia	1	1	3
Bunchosia mollis	Asia	2	1	3
Bunchosia palmeri	Asia	4	1	3
Bunias orientalis	Asia	3	1	2
Bursera fagaroides	Asia	2	1	1
Bursera glabra	Asia	1	1	1
Bursera simaruba	Asia	1	1	1
Butea monosperma	Asia	1	1	2
Butomus umbellatus	Asia	2	2	2
Buxus sinica	Asia	4	1	1
Caesalpinia crista	Asia	1	1	3
Caesalpinia decapetala	Asia	1	1	3
Caesalpinia eriostachys	Asia	1	1	3
Caesalpinia paipai	Asia	1	1	3
Calamagrostis anthoxanthoides	Asia	5	1	1
Calamagrostis arundinacea	Asia	252	1	1
Calamagrostis canescens	Asia	30	1	1
Calamagrostis effusiflora	Asia	8	1	1
Calamagrostis epigeios	Asia	583	1	1
Calamagrostis epigejos	Asia	21	1	2
Calamagrostis holmii	Asia	12	1	2
Calamagrostis korotkyi	Asia	3	1	2
Calamagrostis lapponica	Asia	238	1	3
Calamagrostis macilenta	Asia	20	1	2
Calamagrostis obtusata	Asia	315	1	2
Calamagrostis pavlovii	Asia	3	1	2
Calamagrostis pseudophragmites	Asia	26	1	2
Calamagrostis purpurea	Asia	340	1	2
Calamagrostis stricta	Asia	44	1	2
Calamagrostis tianschanica	Asia	2	1	2
Calamus formosanus	Asia	11	1	3
Calamus quiquesetinervius	Asia	223	1	3
Calanthe alismifolia	Asia	1	1	3
Calanthe angustifolia	Asia	1	1	3
Calanthe arcuata	Asia	4	1	3
Calanthe arisanensis	Asia	33	1	3
Calanthe aristulifera	Asia	7	1	3
Calanthe davidii	Asia	3	1	3
Calanthe densiflora	Asia	25	1	3
Calanthe discolor	Asia	9	1	3
Calanthe dominyi	Asia	1	1	3
Calanthe graciliflora	Asia	7	1	3
Calanthe lyroglossa	Asia	21	1	3
Calanthe puberula	Asia	37	1	3
Calanthe reflexa	Asia	11	1	3
Calanthe sieboldii	Asia	4	1	3
Calanthe speciosa	Asia	42	1	3
Calanthe sylvatica	Asia	32	1	3
Calanthe triplicata	Asia	34	1	3
Calendula arvensis	Asia	52	1	2
Callianthemum coriandrifolium	Europe	15	1	3
Callicarpa candicans	Oceania	20	1	2
Callicarpa dichotoma	Asia	12	1	2
Callicarpa formosana	Asia	98	1	2
Callicarpa giraldii	Asia	1	1	2
Callicarpa hypoleucophylla	Asia	5	1	2
Callicarpa japonica	Asia	146	1	2
Callicarpa kochiana	Asia	1	1	2
Callicarpa pentandra	Asia	8	1	2
Callicarpa pilosissima	Asia	1	1	2
Callicarpa randaiensis	Asia	103	1	2
Callicarpa remotiflora	Asia	11	1	2
Callicarpa remotiserrulata	Asia	17	1	2
Callicarpa rubella	Asia	3	1	2
Calligonum comosum	Asia	1	1	1
Calligonum junceum	Asia	2	1	1
Calligonum mongolicum	Asia	21	1	1
Callistephus chinensis	Asia	2	1	2
Calophyllum rigidum	Asia	1	1	2
Calophyllum tetrapterum	Asia	1	1	2
Calycogonium squamulosum	Asia	1	1	2
Camellia brevistyla	Asia	97	1	1
Camellia caudata	Asia	10	1	1
Camellia chekiangoleosa	Asia	11	1	1
Camellia euryoides	Asia	3	1	1
Camellia fraterna	Asia	21	1	1
Camellia furfuracea	Asia	1	1	1
Camellia japonica	Asia	112	1	1
Camellia oleifera	Asia	11	1	1
Camellia salicifolia	Asia	4	1	1
Camellia sasanqua	Asia	1	1	1
Camellia sinensis	Asia	13	1	1
Camellia transnokoensis	Asia	10	1	1
Campanula aristata	Asia	2	1	3
Campanula balfourii	Asia	3	1	3
Campanula cervicaria	Asia	12	1	3
Campanula dasyantha	Asia	18	1	3
Campanula glomerata	Asia	41	1	3
Campanula incanescens	Asia	53	1	3
Campanula latifolia	Asia	2	1	3
Campanula lehmanniana	Asia	18	1	3
Campanula odontosepala	Asia	9	1	3
Campanula olympica	Asia	4	1	3
Campanula patula	Asia	2	1	3
Campanula persicifolia	Asia	2	1	3
Campanula sibirica	Asia	86	1	3
Campanula stevenii	Asia	60	1	3
Campanula sulphurea	Asia	1	1	3
Campanula trachelium	Asia	1	1	3
Camphorosma monspeliaca	Asia	7	1	1
Camphorosma songorica	Asia	14	1	1
Campomanesia guazumifolia	Asia	1	1	1
Canarium hirsutum	Asia	6	1	1
Canarium littorale	Asia	1	1	2
Cannabis sativa	Asia	23	2	2
Capparis acutifolia	Asia	10	1	1
Capparis aegyptia	Asia	11	1	1
Capparis callophylla	Asia	1	1	1
Capparis cartilaginea	Asia	9	1	1
Capparis detonsa	Asia	1	1	1
Capparis indica	Asia	1	1	1
Capparis lanceolaris	Asia	3	1	1
Capparis micracantha	Asia	5	1	1
Capparis pubiflora	Asia	1	1	1
Capparis salicifolia	Asia	2	1	1
Capparis spinosa	Asia	5	1	1
Capparis tomentosa	Asia	1	1	1
Capsella bursa-pastoris	Asia	3	2	2
Caragana arborescens	Asia	108	1	1
Caragana bungei	Asia	48	1	1
Caragana buriatica	Asia	53	1	1
Caragana camilli-schneideri	Asia	1	1	1
Caragana frutex	Asia	22	1	1
Caragana korshinskii	Asia	1	1	1
Caragana leucophloea	Asia	218	1	1
Caragana microphylla	Asia	131	1	1
Caragana opulens	Asia	1	1	1
Caragana pygmaea	Asia	261	1	1
Caragana rosea	Asia	2	1	1
Caragana spinosa	Asia	2	1	1
Caragana stenophylla	Asia	23	1	1
Caragana tibetica	Asia	5	1	1
Caragana turfanensis	Asia	1	1	1
Caragana turkestanica	Asia	4	1	1
Caragana versicolor	Asia	3	1	1
Caralluma sinaica	Asia	1	1	1
Caralluma socotrana	Asia	2	1	1
Carapa megistocarpa	Asia	1	1	1
Cardamine bellidifolia	Asia	62	1	1
Cardamine bulbifera	Asia	9	1	1
Cardamine digitata	Asia	1	1	1
Cardamine flexuosa	Asia	3	1	1
Cardamine impatiens	Asia	33	1	1
Carduus crispus	Asia	13	1	3
Carduus nutans	Asia	16	1	3
Carduus seminudus	Asia	1	1	2
Carex acuta	Asia	12	1	2
Carex acutiformis	Asia	8	1	1
Carex alopecuroides	Asia	1	1	2
Carex altaica	Asia	25	1	2
Carex amgunensis	Asia	11	1	2
Carex appendiculata	Asia	2	1	2
Carex aquatilis	Europe	142	1	3
Carex aquatilis	Asia	29	1	2
Carex argunensis	Asia	169	1	2
Carex arisanensis	Asia	3	1	2
Carex arnellii	Asia	10	1	2
Carex ascotreta	Asia	3	1	2
Carex atherodes	Asia	18	1	2
Carex bigelowii	Asia	53	1	1
Carex blepharicarpa	Asia	1	1	1
Carex boottiana	Asia	1	1	1
Carex bostrychostigma	Asia	3	1	1
Carex brachyanthera	Asia	1	1	1
Carex breviculmis	Asia	10	1	2
Carex brunnea	Asia	58	1	2
Carex callitrichos	Asia	224	1	2
Carex canescens	Asia	47	1	2
Carex capillaris	Asia	6	1	2
Carex caryophyllea	Asia	69	1	2
Carex cespitosa	Asia	68	1	2
Carex chordorrhiza	Asia	15	1	2
Carex conica	Asia	13	1	2
Carex coriophora	Asia	6	1	2
Carex cruciata	Asia	40	1	2
Carex cuprina	Asia	2	1	2
Carex curaica	Asia	5	1	2
Carex decaulescens	Asia	1	1	2
Carex delicata	Asia	33	1	2
Carex diandra	Asia	14	1	2
Carex dichroa	Asia	6	1	2
Carex digitata	Asia	6	1	2
Carex diluta	Asia	43	1	2
Carex dioica	Asia	9	1	2
Carex dispalata	Asia	1	1	2
Carex disperma	Asia	21	1	2
Carex disticha	Asia	26	1	2
Carex duriuscula	Asia	594	1	2
Carex elata	Asia	8	1	2
Carex eleusinoides	Asia	2	1	2
Carex elongata	Asia	15	1	2
Carex enervis	Asia	217	1	2
Carex ensifolia	Asia	1	1	2
Carex erawinensis	Asia	1	1	2
Carex eremopyroides	Asia	3	1	2
Carex ericetorum	Asia	28	1	2
Carex erythrobasis	Asia	40	1	2
Carex filicina	Asia	32	1	2
Carex filipes	Asia	1	1	2
Carex finitima	Asia	1	1	2
Carex flacca	Asia	5	1	2
Carex fuliginosa	Asia	7	1	2
Carex gifuensis	Asia	2	1	2
Carex globularis	Asia	396	1	2
Carex heleonastes	Asia	3	1	2
Carex hirta	Asia	1	1	2
Carex hoozanensis	Asia	1	1	2
Carex humilis	Asia	187	1	2
Carex ivanoviae	Asia	11	1	2
Carex japonica	Asia	1	1	2
Carex juncella	Europe	26	1	2
Carex juncella	Asia	11	1	2
Carex kansuensis	Asia	4	1	2
Carex karoi	Asia	5	1	2
Carex korshinskyi	Asia	299	1	2
Carex koshewnikowii	Asia	39	1	2
Carex leporina	Asia	4	1	2
Carex limosa	Asia	28	1	2
Carex loliacea	Asia	12	1	2
Carex makinoensis	Asia	1	1	2
Carex manca	Asia	5	1	2
Carex maximowiczii	Asia	1	1	2
Carex media	Asia	4	1	2
Carex nigra	Asia	3	1	2
Carex obtusata	Asia	30	1	2
Carex okamotoi	Asia	41	1	2
Carex onoei	Asia	2	1	2
Carex orbicularis	Asia	29	1	2
Carex oreophila	Asia	6	1	2
Carex oxyandra	Asia	4	1	2
Carex pallescens	Asia	11	1	2
Carex pamirensis	Asia	4	1	2
Carex panicea	Europe	1519	1	2
Carex panicea	Asia	6	1	2
Carex pauciflora	Asia	1	1	2
Carex pilosa	Asia	5	1	2
Carex pisiformis	Asia	13	1	2
Carex polyphylla	Asia	3	1	2
Carex praecox	Asia	118	1	2
Carex przewalskii	Asia	6	1	1
Carex pseudocyperus	Asia	1	1	2
Carex quadriflora	Asia	1	1	2
Carex relaxa	Asia	1	1	2
Carex remota	Asia	12	1	2
Carex reptabunda	Asia	4	1	2
Carex rhizina	Asia	9	1	1
Carex rhynchachaenium	Asia	2	1	1
Carex riparia	Asia	45	1	2
Carex rostrata	Asia	35	1	2
Carex rupestris	Asia	30	1	2
Carex sabulosa	Asia	125	1	2
Carex scirpoidea	Asia	1	1	2
Carex secalina	Asia	2	1	2
Carex sedakowii	Asia	1	1	2
Carex sempervirens	Asia	12	1	2
Carex siderosticta	Asia	317	1	2
Carex sociata	Asia	8	1	2
Carex songarica	Asia	1	1	2
Carex songorica	Asia	15	1	2
Carex stenocarpa	Asia	1	1	2
Carex stenophylla	Asia	75	1	2
Carex strigosa	Asia	21	1	2
Carex supina	Asia	196	1	2
Carex sylvatica	Asia	42	1	2
Carex teinogyna	Asia	11	1	2
Carex tristachya	Asia	2	1	2
Carex turkestanica	Asia	1	1	2
Carex umbrosa	Asia	18	1	2
Carex utriculata	Asia	1	1	2
Carex vaginata	Asia	17	1	2
Carex vesicaria	Asia	29	1	2
Carex vesicata	Asia	1	1	2
Carex viridula	Asia	2	1	2
Carex vulpina	Asia	2	1	2
Carpesium divaricatum	Asia	2	1	2
Carpesium macrocephalum	Asia	1	1	2
Carpesium nepalense	Asia	2	1	2
Carpesium triste	Asia	1	1	2
Carpinus cordata	Asia	77	1	1
Carpinus kawakamii	Asia	32	1	1
Carpinus laxiflora	Asia	134	1	1
Carpinus orientalis	Asia	7	1	1
Carpinus rankanensis	Asia	8	1	1
Carpinus tschonoskii	Asia	80	1	1
Carpinus turczaninowii	Asia	29	1	1
Carpinus viminea	Asia	1	1	1
Carpotroche ramosii	Asia	1	1	1
Carthamus lanatus	Asia	6	1	1
Carthamus oxyacantha	Asia	14	1	1
Carum buriaticum	Asia	17	1	1
Carum carvi	Asia	56	1	1
Caryopteris mongholica	Asia	44	1	1
Casearia arborea	Asia	3	1	1
Casearia commersoniana	Asia	1	1	1
Casearia coronata	Asia	1	1	1
Casearia membranacea	Asia	24	1	1
Casearia mexiae	Asia	1	1	1
Casearia nigricolor	Asia	1	1	1
Casearia pitumba	South America	10	1	1
Casearia tacanensis	Asia	1	1	1
Casimirella	Asia	2	1	1
Cassia fistula	Asia	5	1	1
Cassine orientalis	Asia	1	1	1
Cassine xylocarpa	Asia	1	1	1
Cassiope tetragona	Asia	34	1	1
Castanea crenata	Asia	63	1	1
Castanea henryi	Asia	11	1	1
Castanea mollissima	Asia	2	1	1
Castanea sativa	Asia	1	1	1
Castanea seguinii	Asia	1	1	1
Castanopsis acuminatissima	Asia	6	1	1
Castanopsis armata	Asia	7	1	1
Castanopsis borneensis	Asia	3	1	1
Castanopsis carlesii	Asia	288	1	1
Castanopsis cuspidata	Asia	47	1	1
Castanopsis eyrei	Asia	25	1	1
Castanopsis faberi	Asia	34	1	1
Castanopsis fargesii	Asia	32	1	1
Castanopsis formosana	Asia	14	1	1
Castanopsis indica	Asia	17	1	1
Castanopsis kawakamii	Asia	18	1	1
Castanopsis sclerophylla	Asia	3	1	1
Castanopsis sieboldii	Asia	50	1	1
Castanopsis tibetana	Asia	6	1	1
Castanospora alphandi	Asia	1	1	1
Castilla tunu	Asia	1	1	1
Castilla ulei	Asia	1	1	1
Catharanthus roseus	Asia	1	1	1
Cathedra acuminata	Asia	1	1	1
Catolobus pendulus	Asia	4	1	1
Catunaregam spinosa	Asia	46	1	1
Caucasalia macrophylla	Asia	1	1	1
Caucasalia pontica	Asia	25	1	1
Caucasalia similiflora	Asia	17	1	1
Caulophyllum robustum	Asia	10	1	1
Cecropia distachya	Asia	2	1	2
Cecropia herthae	Asia	1	1	2
Cedrela odorata	Asia	1	1	1
Cedrelopsis grevei	Asia	1	1	1
Ceiba pentandra	Asia	1	1	1
Celastrus flagellaris	Asia	5	1	3
Celastrus gemmatus	Asia	10	1	3
Celastrus hindsii	Asia	41	1	3
Celastrus japonicus	Asia	1	1	3
Celastrus kusanoi	Asia	14	1	3
Celastrus orbiculatus	Asia	36	1	3
Celastrus paniculatus	Asia	8	1	3
Celastrus punctatus	Asia	14	1	3
Celtis	Oceania	15	1	2	Hultine, K.R., Williams, D.G., Burgess, S.S.O., & Keefer, T.O. Contrasting patterns of hydraulic redistribution in three desert phreatophytes. Oecologia 135: 167-175 (2003).
Celtis	North America	11	1	2	Hultine, K.R., Williams, D.G., Burgess, S.S.O., & Keefer, T.O. Contrasting patterns of hydraulic redistribution in three desert phreatophytes. Oecologia 135: 167-175 (2003).
Celtis	South America	2	1	2	Hultine, K.R., Williams, D.G., Burgess, S.S.O., & Keefer, T.O. Contrasting patterns of hydraulic redistribution in three desert phreatophytes. Oecologia 135: 167-175 (2003).
Celtis	Africa	1	1	2	Hultine, K.R., Williams, D.G., Burgess, S.S.O., & Keefer, T.O. Contrasting patterns of hydraulic redistribution in three desert phreatophytes. Oecologia 135: 167-175 (2003).
Celtis jessoensis	Asia	4	1	1
Celtis occidentalis	Asia	1	1	1
Celtis philippensis	Asia	3	1	1
Celtis sinensis	Asia	95	1	1
Celtis tetrandra	Asia	78	1	1
Cenchrus ciliaris	Asia	106	1	2
Cenchrus echinatus	Oceania	5	1	2
Cenchrus setiger	Asia	4	1	2
Cenolophium denudatum	Asia	65	1	3
Centaurea arenaria	Asia	1	1	3
Centaurea benedicta	Asia	1	1	3
Centaurea pseudosinaica	Asia	18	1	3
Centaurea scabiosa	Asia	148	1	3
Centaurium erythraea	Asia	1	1	2
Centaurium tenuiflorum	Asia	1	1	2
Centella asiatica	Asia	11	1	2
Centrolobium tomentosum	Asia	1	1	1
Centropodia forsskalii	Asia	41	1	1
Cephalanthera caucasica	Asia	8	1	2
Cephalanthera damasonium	Asia	6	1	2
Cephalanthera erecta	Asia	10	1	2
Cephalanthera falcata	Asia	2	1	2
Cephalanthera longibracteata	Asia	51	1	2
Cephalanthera longifolia	Asia	1	1	2
Cephalanthera rubra	Asia	4	1	2
Cephalantheropsis halconensis	Asia	2	1	2
Cephalantheropsis obcordata	Asia	56	1	2
Cephalaria syriaca	Asia	1	1	1
Cephalaria uralensis	Asia	1	1	2
Cephalocrotonopsis socotranus	Asia	19	1	1
Cephalomanes apiifolium	Asia	5	1	1
Cerastium arvense	South America	11	1	2
Cerasus spachiana	Asia	1	1	1
Cerasus subhirtella	Asia	9	1	1
Cerasus yedoensis	Asia	2	1	1
Ceratocarpus arenarius	Asia	19	1	2
Ceratocephala falcata	Asia	4	2	2
Cercocarpus macrophyllus	Asia	2	1	1
Cercocarpus mojadensis	Asia	3	1	1
Ceroxylon ceriferum	Asia	1	1	1
Ceroxylon vogelianum	Asia	1	1	1
Cervantesia	Asia	10	1	1
Chaerophyllum involucratum	Asia	2	1	1
Chaerophyllum macropodum	Asia	14	1	1
Chamaerhodos erecta	Asia	301	1	1
Chamaerhodos grandiflora	Asia	182	1	1
Chamaerhodos sabulosa	Asia	7	1	1
Chamaesium paradoxum	Asia	1	1	1
Chardinia orientalis	Asia	3	1	1
Cheilanthes persica	Asia	8	1	1
Chenopodium acuminatum	Asia	83	2	2
Chenopodium album	Asia	127	2	2
Chenopodium bryoniifolium	Asia	3	2	2
Chenopodium hybridum	Asia	13	2	2
Chenopodium murale	Asia	31	2	2
Chenopodium vulvaria	Asia	1	2	2
Chilopsis linearis	North America	31	1	1	de Soyza, A.G., Killingbeck, K.T., & Whitford, W.G. Plant water relations and photosynthesis during and after drought in a Chihuahuan desert arroyo. Journal of Arid Environments 59: 27-39 (2004).
Chrozophora oblongifolia	Asia	23	1	2
Chrozophora tinctoria	Asia	11	1	2
Chrysanthemum coreanum	Asia	2	1	2
Chrysanthemum indicum	Asia	10	1	2
Chrysanthemum zawadskii	Asia	201	1	2
Chrysophyllum africanum	Asia	1	1	1
Chrysosplenium flagelliferum	Asia	1	1	1
Chrysosplenium hebetatum	Asia	1	1	1
Chrysosplenium lanuginosum	Asia	3	1	1
Chrysosplenium pilosum	Asia	1	1	1
Chrysosplenium wrightii	Asia	9	1	1
Cicer chorassanicum	Asia	3	2	2
Cicer oxyodon	Asia	1	2	2
Cicer songaricum	Asia	3	2	2
Cicer tragacanthoides	Asia	1	2	2
Cicerbita thianschanica	Asia	1	1	1
Cicerbita zeravschanica	Asia	1	1	1
Cichorium intybus	Asia	9	1	1
Cichorium spinosum	Asia	1	1	1
Cinchona pubescens	Asia	1	1	1
Cinnamomum	Asia	1	1	1
Cinnamomum austrosinense	Asia	1	1	1
Citrullus colocynthis	Asia	75	1	1	Althawadi, A.M. & Grace, J. Water use by the desert cucurbit Citrullus colocynthis (L.) Schrad. Oecologia 70, 475-480 (1986).
Citrullus colocynthis	Africa	26	1	1	Althawadi, A.M. & Grace, J. Water use by the desert cucurbit Citrullus colocynthis (L.) Schrad. Oecologia 70, 475-480 (1986).
Citrullus colocynthis	Oceania	5	1	1	Althawadi, A.M. & Grace, J. Water use by the desert cucurbit Citrullus colocynthis (L.) Schrad. Oecologia 70, 475-480 (1986).
Citrullus colocynthis	Europe	1	1	1	Althawadi, A.M. & Grace, J. Water use by the desert cucurbit Citrullus colocynthis (L.) Schrad. Oecologia 70, 475-480 (1986).
Cleome fimbriata	Asia	1	1	2
Cleome glaucescens	Asia	1	1	2
Cleome iberica	Asia	3	1	2
Cleome ramosissina	Asia	4	1	2
Convolvulus arvensis	Asia	115	2	2
Cyclea gracillima	Asia	16	1	1
Cyclocarya paliurus	Asia	1	1	1
Cyclocodon lancifolius	Asia	2	1	1
Cymbidium dayanum	Asia	4	1	1
Cymbidium ensifolium	Asia	2	1	1
Cymbidium faberi	Asia	5	1	1
Cymbidium goeringii	Asia	41	1	1
Cymbidium kanran	Asia	2	1	1
Cymbidium lancifolium	Asia	11	1	1
Cymbidium serratum	Asia	1	1	1
Cymbidium sinense	Asia	3	1	1
Cynanchum atratum	Asia	2	1	1
Cynanchum boudieri	Asia	1	1	1
Cynanchum bungei	Asia	1	1	1
Cynodon dactylon	Asia	125	1	1
Cynoglossum creticum	Asia	1	1	2
Cynoglossum divaricatum	Asia	8	1	2
Cynoglossum officinale	Asia	7	1	2
Cyperus alternifolius	Asia	2	1	2
Cyperus aucheri	Asia	6	1	2
Cyperus capitatus	Asia	43	1	2
Cyperus compressus	Asia	1	1	2
Cyperus cyperinus	Asia	1	1	2
Cyperus difformis	Asia	20	1	2
Cyperus dives	Africa	9	1	1
Cyperus fuscus	Asia	2	1	2
Cyperus rotundus	Europe	3	1	2
Cyperus rotundus	Asia	2	1	2
Cyperus serotinus	Asia	4	1	2
Cyperus sharonensis	Asia	1	1	2
Cyrtomium caryotideum	Asia	12	1	1
Cyrtomium falcatum	Asia	24	1	1
Cyrtomium fortunei	Asia	23	1	1
Cyrtomium hookerianum	Asia	30	1	1
Cyrtomium taiwanense	Asia	1	1	1
Daphne arisanensis	Asia	28	1	1
Daphne kiusiana	Asia	37	1	1
Daphne mezereum	Asia	96	1	1
Daphne pontica	Asia	20	1	1
Daphne tangutica	Asia	2	1	1
Daphniphyllum glaucescens	Asia	220	1	1
Datura innoxia	Asia	7	1	1
Datura stramonium	Asia	1	1	1
Daucus carota	Asia	4	2	2
Daucus littoralis	Asia	14	2	2
Delphinium aquilegifolium	Asia	9	1	3
Delphinium barbatum	Asia	11	1	3
Delphinium biternatum	Asia	1	1	3
Delphinium caeruleum	Asia	5	1	3
Delphinium candelabrum	Asia	1	1	3
Delphinium cheilanthum	Asia	1	1	3
Delphinium cuneatum	Europe	5	1	2
Delphinium dictyocarpum	Asia	4	1	2
Delphinium dyctiocarpum	Asia	1	1	2
Delphinium elatum	Asia	60	1	2
Delphinium grandiflorum	Asia	90	1	2
Delphinium hohenackeri	Asia	3	1	2
Delphinium kamaonense	Asia	3	1	2
Delphinium laxiflorum	Asia	1	1	2
Delphinium retropilosum	Asia	15	1	2
Dendrobium chameleon	Asia	5	1	3
Dendrobium chryseum	Asia	11	1	3
Dendrobium comatum	Asia	2	1	3
Dendrobium crumenatum	Asia	1	1	3
Dendrobium falconeri	Asia	1	1	3
Dendrobium fargesii	Asia	2	1	3
Dendrobium furcatopedicellatum	Asia	4	1	3
Dendrobium leptocladum	Asia	4	1	3
Dendrobium moniliforme	Asia	31	1	3
Dendrobium nakaharae	Asia	20	1	3
Dendrobium somae	Asia	1	1	3
Dendrocalamus latiflorus	Asia	1	1	3
Dendrocnide meyeniana	Asia	46	1	3
Dendrocnide oblanceolata	Asia	1	1	3
Dendrocnide stimulans	Asia	2	1	3
Dendropanax arboreus	Asia	1	1	1
Dendropanax bolivianus	Asia	1	1	3
Dendropanax dentiger	Asia	236	1	3
Dendropanax gonatopodus	Asia	3	1	3
Dendropanax morbiferus	Asia	45	1	3
Dendrosicyos socotrana	Asia	6	1	3
Dennstaedtia hirsuta	Asia	7	1	2
Dennstaedtia scabra	Asia	21	1	2
Dennstaedtia scandens	Asia	9	1	2
Dennstaedtia smithii	Asia	4	1	2
Dennstaedtia wilfordii	Asia	3	1	2
Deutzia baroniana	Asia	32	1	3
Deutzia glabrata	Asia	23	1	3
Deutzia grandiflora	Asia	8	1	3
Deutzia parviflora	Asia	32	1	3
Deutzia pulchra	Asia	42	1	3
Deutzia taiwanensis	Asia	5	1	3
Deutzia uniflora	Asia	4	1	3
Dianthus andrzejowskianus	Asia	1	1	2
Dianthus armeria	Asia	1	1	2
Dianthus borbasii	Asia	9	1	2
Dianthus chinensis	Asia	372	1	2
Dianthus cruentus	Asia	1	1	2
Dianthus darvazicus	Asia	1	1	2
Dianthus deltoides	Asia	12	1	2
Dianthus orientalis	Asia	13	1	2
Dianthus persicus	Asia	1	1	2
Dianthus repens	Asia	3	1	2
Dianthus seidlitzii	Asia	2	1	2
Dianthus strictus	Asia	1	1	2
Dianthus superbus	Asia	40	1	2
Dianthus zonatus	Asia	5	1	2
Diospyros conocarpa	Asia	2	1	1
Diospyros discolor	Asia	4	1	1
Diospyros eriantha	Asia	83	1	1
Diospyros euphlehia	Asia	1	1	1
Diospyros hoyleana	Asia	1	1	1
Diospyros japonica	Asia	15	1	1
Diospyros kaki	Asia	5	1	1
Diospyros lotus	Asia	44	1	1
Diospyros melanoxylon	Asia	26	1	1
Diospyros minahassae	Asia	2	1	1
Diospyros montana	Asia	1	1	1
Diospyros oldhamii	Asia	7	1	1
Diospyros pseudomespilus	Asia	2	1	1
Diospyros pseudoxylopia	Asia	1	1	1
Diospyros verrucosa	Asia	1	1	1
Diplocyclos palmatus	Asia	2	1	3
Diplotaxis acris	Asia	12	1	3
Dracocephalum argunense	Asia	2	1	2
Dracocephalum aucheri	Asia	17	1	2
Dracocephalum bullatum	Asia	1	1	2
Dracocephalum foetidum	Asia	15	1	2
Dracocephalum fruticulosum	Asia	19	1	2
Dracocephalum grandiflorum	Asia	14	1	2
Dracocephalum heterophyllum	Asia	38	1	2
Dracocephalum kotschyi	Asia	2	1	2
Dracocephalum moldavica	Asia	14	1	2
Dracocephalum nutans	Asia	37	1	2
Dracocephalum olchonense	Asia	37	1	2
Dracocephalum origanoides	Asia	2	1	2
Dracocephalum pinnatum	Asia	7	1	2
Dracocephalum ruyschiana	Asia	62	1	2
Dryopteris affinis	Asia	44	1	1
Dryopteris atrata	Asia	20	1	1
Dryopteris austriaca	Asia	8	1	1
Dryopteris barbigera	Asia	4	1	1
Dryopteris carthusiana	Asia	135	1	1
Dryopteris championii	Asia	3	1	1
Dryopteris chinensis	Asia	40	1	1
Dryopteris chrysocoma	Asia	1	1	1
Dryopteris crassirhizoma	Asia	103	1	1
Dryopteris cristata	Asia	5	1	1
Dryopteris dilatata	Asia	53	1	1
Dryopteris enneaphylla	Asia	9	1	1
Dryopteris erythrosora	Asia	70	1	1
Dryopteris filix-mas	Asia	4	1	1
Dryopteris formosana	Asia	318	1	1
Dryopteris fragrans	Asia	2	1	1
Dryopteris fructuosa	Asia	15	1	1
Dryopteris integriloba	Asia	22	1	1
Dryopteris kinkiensis	Asia	1	1	1
Dryopteris labordei	Asia	7	1	1
Dryopteris lacera	Asia	11	1	1
Dryopteris lepidopoda	Asia	43	1	1
Dryopteris pacifica	Asia	1	1	1
Dryopteris pectinata	Asia	1	1	1
Dryopteris polita	Asia	23	1	1
Dryopteris raddeana	Asia	2	1	1
Dryopteris reflexosquamata	Asia	5	1	1
Dryopteris sacrosancta	Asia	14	1	1
Dryopteris saxifraga	Asia	19	1	1
Dryopteris schimperiana	Asia	2	1	1
Dryopteris scottii	Asia	42	1	1
Dryopteris serratodentata	Asia	1	1	1
Dryopteris setosa	Asia	39	1	1
Dryopteris sordidipes	Asia	55	1	1
Dryopteris sparsa	Asia	56	1	1
Dryopteris subatrata	Asia	1	1	1
Dryopteris tenuipes	Asia	1	1	1
Dryopteris toyamae	Asia	1	1	1
Dryopteris uniformis	Asia	15	1	1
Dryopteris varia	Asia	63	1	1
Dryopteris wallichiana	Asia	18	1	1
Elaeagnus angustifolia	Asia	14	1	1
Elaeagnus conferta	Asia	3	1	1
Elaeagnus formosana	Asia	5	1	1
Elaeagnus formosensis	Asia	1	1	1
Elaeagnus macrophylla	Asia	50	1	1
Elaeagnus thunbergii	Asia	71	1	1
Elaeagnus umbellata	Asia	9	1	1
Elaeis oleifera	Asia	1	1	1
Elaeocarpus angustifolius	Asia	6	1	1
Elaeocarpus arnhemicus	Asia	1	1	1
Elaeocarpus chinensis	Asia	6	1	1
Elaeocarpus ferrugineus	Asia	1	1	1
Elaeocarpus floribundus	Asia	23	1	1
Elaeocarpus petiolatus	Asia	1	1	1
Elaeocarpus stipularis	Asia	1	1	1
Elaeocarpus sylvestris	Oceania	2	1	1
Elaeocarpus takolensis	Asia	2	1	1
Elatostema obtusum	Asia	87	1	2
Elatostema parvum	Asia	16	1	2
Elatostema platyphyllum	Asia	88	1	2
Elatostema strigillosum	Asia	3	1	2
Elatostema villosum	Asia	2	1	2
Elephantopus mollis	Asia	9	1	2
Elephantorrhiza elephantina	Africa	7	1	1	Weiersbye, I.M. and Witkowski, E.T.F., 2007. Impacts of acid mine drainage on the regeneration potential of highveld phreatophytes. Multiple Use Management of Natural Forests and Woodlands: Policy Refinements and Scientific Progress IV, pp.224-237.
Eleutherococcus divaricatus	Asia	3	1	2
Eleutherococcus giraldii	Asia	1	1	2
Eleutherococcus senticosus	Asia	3	1	2
Eleutherococcus sessiliflorus	Asia	13	1	2
Eleutherococcus trifoliatus	Asia	53	1	2
Elymus altissimus	Asia	2	1	3
Elymus antiquus	Asia	1	1	3
Elymus bungeanus	Asia	17	1	3
Elymus burchan-buddae	Asia	2	1	3
Elymus caninus	Asia	34	1	3
Elymus confusus	Asia	5	1	3
Elymus czimganicus	Asia	6	1	3
Elymus dahuricus	Asia	12	1	3
Elymus dentatus	Asia	5	1	3
Elymus durus	Asia	6	1	3
Elymus gmelinii	Asia	22	1	3
Ephedra	Asia	5	1	1
Ephedra alata	Asia	2	1	1
Ephedra aphylla	Asia	3	1	1
Ephedra dahurica	Asia	7	1	1
Ephedra equisetina	Asia	3	1	1
Ephedra fedtschenkoae	Asia	5	1	1
Ephedra foeminea	Asia	3	1	1
Ephedra foliata	Asia	28	1	1
Ephedra glauca	Asia	6	1	1
Ephedra intermedia	Asia	7	1	1
Ephedra monosperma	Asia	80	1	1
Ephedra przewalskii	Asia	149	1	1
Ephedra regeliana	Asia	24	1	1
Ephedra sinica	Asia	52	1	1
Epilobium angustifolium	Asia	364	1	2
Epilobium ciliatum	Asia	25	1	2
Epilobium fastigiatoramosum	Asia	1	1	2
Epilobium frigidum	Asia	1	1	2
Epilobium hirsutum	Asia	4	1	2
Epilobium lanceolatum	Asia	2	1	2
Epilobium latifolium	Asia	2	1	2
Epilobium minutiflorum	Asia	4	1	2
Epilobium montanum	Europe	919	1	2
Epilobium palustre	Asia	70	1	2
Epilobium parviflorum	Asia	2	1	2
Epilobium roseum	Asia	1	1	2
Epilobium tetragonum	Europe	74	1	2
Epilobium tetragonum	Asia	5	1	2
Epimedium pinnatum	Asia	13	1	2
Epimedium pubigerum	Asia	7	1	2
Eremurus aitchisonii	Asia	4	1	2
Eremurus altaicus	Asia	2	1	2
Eremurus fuscus	Asia	1	1	2
Eremurus hissaricus	Asia	2	1	2
Eremurus sogdianus	Asia	1	1	2
Eremurus stenophyllus	Asia	1	1	2
Eremurus turkestanicus	Asia	2	1	2
Erigeron acer	Asia	1	1	2
Erigeron acris	Asia	111	1	2
Erigeron bonariensis	Asia	12	1	2
Erigeron canadensis	Asia	21	1	2
Erigeron caucasicus	Asia	15	1	2
Erigeron elbursensis	Asia	4	1	2
Erigeron eriocalyx	Asia	5	1	2
Erigeron flaccidus	Asia	3	1	2
Erigeron hyrcanicus	Asia	1	1	2
Erigeron krylovii	Asia	5	1	2
Erigeron lonchophyllus	Asia	4	1	2
Erigeron oreades	Asia	1	1	2
Erigeron poncinsii	Asia	20	1	2
Erigeron thunbergii	Asia	5	1	2
Erigeron trilobus	Asia	3	1	2
Erigeron uniflorus	Asia	6	1	2
Eriochloa villosa	Asia	1	1	2
Eryngium billardieri	Asia	33	1	3
Eryngium caeruleum	Asia	1	1	3
Eryngium macrocalyx	Asia	1	1	3
Eryngium maritimum	Asia	37	1	3
Erysimum caespitosum	Asia	6	1	2
Erysimum canescens	Asia	39	1	2
Erysimum odoratum	Asia	25	1	2
Erysimum perofskianum	Asia	1	1	2
Erysimum siliculosum	Asia	19	1	2
Eucalyptus camaldulensis	Oceania	444	1	1	Dawson, T.E. & Pate, J.S. Seasonal water uptake and movement in root systems of Australian phreatophytic plants of dimorphic root morphology: a stable isotope investigation. Oecologia 107: 13-20 (1996).
Eucalyptus camaldulensis	Asia	12	1	1	Dawson, T.E. & Pate, J.S. Seasonal water uptake and movement in root systems of Australian phreatophytic plants of dimorphic root morphology: a stable isotope investigation. Oecologia 107: 13-20 (1996).
Euclea	Africa	1	1	2	Wand, S.J.E., Esler, K.J., Rundel, P.W., & Sherwin, H.W. A preliminary study of the responsiveness to seasonal atmospheric and rainfall patterns of wash woodland species in the arid Richtersveld. Plant Ecology 142: 149-160 (1999).
Euclea pseudebenus	Africa	2	1	1	Wand, S.J.E., Esler, K.J., Rundel, P.W., & Sherwin, H.W. A preliminary study of the responsiveness to seasonal atmospheric and rainfall patterns of wash woodland species in the arid Richtersveld. Plant Ecology 142: 149-160 (1999).
Euphorbia alluaudii	Asia	1	1	2
Euphorbia altotibetica	Asia	1	1	2
Euphorbia amygdaloides	Asia	56	1	2
Euphorbia andrachnoides	Asia	7	1	2
Euphorbia arbuscula	Asia	19	1	2
Euphorbia aucheri	Asia	1	1	2
Euphorbia bifida	Asia	2	1	2
Euphorbia caesia	Asia	31	1	2
Euphorbia cassia	Asia	2	1	2
Euphorbia cyathophora	Asia	1	1	2
Euphorbia dahurica	Asia	1	1	2
Euphorbia dracunculoides	Asia	4	1	2
Euphorbia esula	Asia	84	1	2
Euphorbia falcata	Asia	1	1	2
Euphorbia fauriei	Asia	6	1	2
Euphorbia fischeriana	Asia	23	1	2
Euphorbia fractiflexa	Asia	3	1	2
Euphorbia graminea	Asia	23	1	2
Euphorbia granulata	Asia	26	1	2
Euphorbia hadramautica	Asia	1	1	2
Euphorbia hamaderoensis	Asia	1	1	2
Euphorbia helioscopia	Asia	1	1	2
Euphorbia hirta	Asia	1	1	2
Euphorbia humifusa	Asia	12	1	2
Euphorbia micractina	Asia	2	1	2
Euphorbia microcarpa	Asia	20	1	2
Euphorbia paralias	Asia	26	1	2
Euphorbia petiolaris	Asia	1	1	2
Euphorbia pilosa	Asia	12	1	2
Euphorbia potaninii	Asia	1	1	2
Euphorbia retusa	Asia	9	1	2
Euphorbia rupestris	Asia	3	1	2
Euphorbia sahendi	Asia	4	1	2
Euphorbia sieboldiana	Asia	15	1	2
Euphorbia sinclairiana	Asia	2	1	2
Euphorbia socotrana	Asia	11	1	2
Euphorbia spiralis	Asia	3	1	2
Euphorbia stracheyi	Asia	1	1	2
Euphorbia subcordata	Asia	25	1	2
Eutrema botschantzevii	Asia	6	1	2
Eutrema fontanum	Asia	1	1	2
Eutrema salsugineum	Asia	4	1	2
Evodia fargesii	Asia	5	1	2
Exacum affine	Asia	14	1	2
Excoecaria agallocha	Asia	1	1	2
Fagus grandifolia	Asia	1	1	1
Fagus hayatae	Asia	21	1	1
Fagus orientalis	Asia	77	1	1
Fatoua villosa	Asia	1	2	2
Fatsia japonica	Asia	6	2	2
Ferula bungeana	Asia	8	1	1
Ferula caspica	Asia	11	1	1
Ferula communis	Asia	2	1	1
Ferula kuhistanica	Asia	2	1	1
Ferula ovina	Asia	2	1	1
Ferula persica	Asia	5	1	1
Ferula songarica	Asia	8	1	1
Ferula tatarica	Asia	7	1	1
Festuca arundinacea	Asia	30	1	1
Festuca gigantea	Asia	3	1	1
Festuca heterophylla	Asia	1	1	1
Festuca hyperborea	Asia	1	1	1
Festuca kansuensis	Asia	6	1	1
Festuca kryloviana	Asia	45	1	1
Festuca kurtschumica	Asia	3	1	1
Festuca litvinovii	Asia	108	1	1
Festuca sclerophylla	Asia	29	1	1
Festuca sibirica	Asia	83	1	1
Festuca tristis	Asia	1	1	1
Festuca tschujensis	Asia	20	1	1
Festuca vaginata	Asia	1	1	1
Festuca valesiaca	Asia	402	1	1
Fevillea cordifolia	Asia	2	1	1
Fibigia eriocarpa	Asia	5	1	1
Fibigia multicaulis	Asia	2	1	1
Fibigia suffruticosa	Asia	10	1	1
Frankenia hirsuta	Asia	9	1	1
Frankenia pulverulenta	Asia	15	1	1
Fraxinus bungeana	Asia	1	1	1
Fraxinus chinensis	Asia	306	1	1
Fraxinus griffithii	Asia	37	1	1
Fraxinus mandshurica	Asia	62	1	1
Fraxinus ornus	Asia	1	1	1
Fraxinus pennsylvanica	Asia	1	1	1
Fraxinus quadrangulata	Asia	1	1	1
Fraxinus sieboldiana	Asia	219	1	1
Fraxinus sogdiana	Asia	5	1	1
Fraxinus uhdei	Asia	1	1	1
Fraxinus velutina	North America	19	1	1	Hultine, K.R., Williams, D.G., Burgess, S.S.O., & Keefer, T.O. Contrasting patterns of hydraulic redistribution in three desert phreatophytes. Oecologia 135: 167-175 (2003).
Freycinetia arborea	Asia	1	1	1
Gagea alexeenkoana	Asia	9	1	3
Gagea bulbifera	Asia	5	1	3
Gagea confusa	Asia	5	1	3
Gagea fedtschenkoana	Asia	32	1	3
Gagea gageoides	Asia	3	1	3
Gagea liotardii	Asia	1	1	3
Gagea pusilla	Asia	1	1	3
Gagea reticulata	Asia	2	1	3
Gagea serotina	Asia	58	1	3
Gentiana grandiflora	Asia	10	1	2
Gentiana heleonastes	Asia	1	1	3
Gentiana lawrencei	Asia	6	1	3
Gentiana macrophylla	Asia	11	1	3
Gentiana officinalis	Asia	2	1	3
Gentiana prostrata	Asia	34	2	2
Geranium biuncinatum	Asia	4	1	1
Geranium collinum	Asia	45	1	2
Geranium dahuricum	Asia	108	1	1
Geranium divaricatum	Asia	7	1	1
Geranium gracile	Asia	1	1	1
Geranium hayatanum	Asia	1	1	1
Glycyrrhiza glabra	Asia	12	1	1
Glycyrrhiza uralensis	Asia	73	1	1
Gmelina arborea	Asia	9	1	1
Gnetum costatum	Asia	2	1	2
Gnetum cuspidatum	Asia	7	1	2
Grewia flava	Africa	109	1	1	Weiersbye, I.M. and Witkowski, E.T.F., 2007. Impacts of acid mine drainage on the regeneration potential of highveld phreatophytes. Multiple Use Management of Natural Forests and Woodlands: Policy Refinements and Scientific Progress IV, pp.224-237.
Gypsophila fedtschenkoana	Asia	1	1	1
Gypsophila muralis	Asia	14	1	2
Gypsophila paniculata	Asia	48	1	2
Gypsophila patrinii	Asia	51	1	2
Gypsophila perfoliata	Asia	46	1	2
Gypsophila sericea	Asia	2	1	2
Halimodendron halodendron	Asia	6	1	1
Halocnemum strobilaceum	Asia	17	1	1
Halogeton arachnoideus	Asia	92	1	2
Halogeton glomeratus	Asia	41	1	2
Halopeplis perfoliata	Asia	8	1	2
Halostachys belangeriana	Asia	6	1	1
Halothamnus bottae	Asia	2	1	1
Halothamnus iraqensis	Asia	3	1	1
Haloxylon ammodendron	Asia	146	1	3	Wu, X., Zheng, XJ., Yin, XW. et al. Seasonal variation in the groundwater dependency of two dominant woody species in a desert region of Central Asia. Plant Soil 444, 39‚Äì55 (2019). https://doi.org/10.1007/s11104-019-04251-2
Haloxylon persicum	Asia	1	1	1	Gus Gintzburger et al., 2003
Haplophyllum dauricum	Asia	159	1	1
Haplophyllum suaveolens	Asia	1	1	1
Haplophyllum tuberculatum	Asia	18	1	1
Hebanthe occidentalis	Asia	1	1	2
Heliotropium balfourii	Asia	16	1	1
Heliotropium crispum	Asia	3	1	1
Heliotropium curassavicum	Asia	4	1	1
Heliotropium digynum	Asia	42	1	1
Heliotropium europaeum	Asia	1	1	1
Heliotropium formosanum	Asia	12	1	1
Heliotropium longiflorum	Asia	1	1	1
Heliotropium nigricans	Asia	2	1	1
Heliotropium strigosum	Asia	2	1	1
Hordeum bulbosum	Europe	18	1	2
Hypericum androsaemum	Asia	52	1	1
Hypericum ascyron	Asia	6	1	1
Hypericum attenuatum	Asia	11	1	1
Hypericum bupleuroides	Asia	1	1	1
Hypericum elongatum	Asia	2	1	1
Hypericum helianthemoides	Asia	5	1	1
Hypericum hirsutum	Asia	11	1	1
Hypericum perforatum	Asia	75	1	1
Hypericum scabrum	Asia	58	1	1
Hypericum tortuosum	Asia	5	1	1
Hypericum triquetrifolium	Asia	1	1	1
Inula grandis	Asia	1	1	1
Inula helenium	Asia	3	1	1
Inula salicina	Asia	246	1	1
Isolepis fluitans	Africa	58	1	1
Jatropha chamelensis	Asia	1	1	1
Jatropha glauca	Asia	1	1	1
Jatropha hernandiifolia	Asia	1	1	1
Jatropha malacophylla	Asia	1	1	1
Jatropha standleyi	Asia	1	1	1
Jatropha unicostata	Asia	84	1	1
Juglans major	North America	40	1	1	Hultine, K.R., Williams, D.G., Burgess, S.S.O., & Keefer, T.O. Contrasting patterns of hydraulic redistribution in three desert phreatophytes. Oecologia 135: 167-175 (2003).
Juglans nigra	Asia	1	1	1
Juglans regia	Asia	7	1	1
Juncus acutiflorus	Asia	2	1	1
Juniperus ashei	Asia	3	1	1
Juniperus chinensis	Asia	19	1	1
Juniperus communis	Asia	96	1	1
Juniperus formosana	Asia	14	1	1
Juniperus oxycedrus	Asia	7	1	1
Juniperus phoenicea	Asia	1	1	1
Juniperus polycarpos	Asia	5	1	1
Juniperus procera	Asia	6	1	1
Juniperus pseudosabina	Asia	26	1	1
Juniperus rigida	Asia	73	1	1
Juniperus sabina	Asia	44	1	1
Juniperus scopulorum	Asia	1	1	1
Juniperus semiglobosa	Asia	5	1	1
Juniperus squamata	Asia	12	1	1
Juniperus virginiana	Asia	1	1	1
Kali tragus	Asia	25	2	2
Kalidium cuspidatum	Asia	5	1	1
Kalidium foliatum	Asia	14	1	2
Kalidium gracile	Asia	29	1	2
Kalimeris altaica	Asia	601	1	2
Kalimeris hispida	Asia	10	1	2
Kalimeris incisa	Asia	1	1	2
Kalmia latifolia	Asia	1	1	1
Kalopanax septemlobus	Asia	68	1	1
Karelinia caspia	Asia	6	1	1	Vonlanthen, B., Zhang, X., & Bruelheide, H. On the run for water--root growth of two phreatophytes in the Taklamakan Desert. Journal of Arid Environments 74: 1604-1615
Kochia krylovii	Asia	25	1	1
Koelpinia linearis	Asia	18	1	3
Krascheninnikovia ceratoides	Asia	503	1	1
Lathyrus aureus	Asia	9	1	1
Lathyrus brachypterus	Asia	5	1	1
Lathyrus frolovii	Asia	1	1	1
Lathyrus gmelini	Asia	1	1	1
Lathyrus gmelinii	Asia	65	1	1
Lathyrus palustris	Asia	24	1	1
Lozania pittieri	Asia	1	2	2
Melaleuca argentea	Oceania	25	1	1	Lamontagne, S., Cook, P.G., O'Grady, A. & Eamus, D. Groundwater use by vegetation in a tropical savanna riparian zone (Daly River, Australia). Journal of Hydrology 310: 280-293 (2005).
Mundulea sericea	Africa	31	1	1	Weiersbye, I.M. and Witkowski, E.T.F., 2007. Impacts of acid mine drainage on the regeneration potential of highveld phreatophytes. Multiple Use Management of Natural Forests and Woodlands: Policy Refinements and Scientific Progress IV, pp.224-237.
Oryza sativa	Asia	57	2	2
Oxalis acetosella	Asia	315	1	3
Oxalis corniculata	Asia	26	1	3
Oxalis griffithii	Asia	25	1	2
Paeonia daurica	Asia	1	1	2
Paeonia lactiflora	Asia	57	1	2
Paeonia tenuifolia	Asia	5	1	2
Papaver dubium	Asia	23	1	2
Papaver nudicaule	Asia	13	1	2
Phaenosperma globosa	Asia	2	1	1
Phaeonychium surculosum	Asia	5	1	1
Phagnalon rupestre	Asia	1	1	1
Phaius flavus	Asia	4	1	1
Phaius mishmensis	Asia	3	1	1
Phalaris arundinacea	Asia	72	1	1
Phalaris minor	Asia	11	1	1
Phelipanche lanuginosa	Asia	1	1	1
Phellodendron amurense	Asia	5	1	1
Philadelphus schrenkii	Asia	51	1	1
Philodendron angustisectum	Asia	5	1	1
Philodendron sagittifolium	Asia	1	1	1
Philodendron tysonii	Asia	1	1	1
Philodendron verrucosum	Asia	3	1	1
Phippsia algida	Asia	11	1	1
Phlegmariurus cryptomerianus	Asia	1	1	1
Phleum exaratum	Asia	6	1	3
Phleum phleoides	Asia	187	1	3
Phleum pratense	Asia	252	2	2
Phlomoides agraria	Asia	19	1	1
Phlomoides jeholensis	Asia	1	1	1
Phlomoides laciniata	Asia	3	1	1
Phlomoides mongolica	Asia	1	1	1
Phlomoides oreophila	Asia	3	1	1
Phlomoides ostrowskiana	Asia	1	1	1
Phlomoides rotata	Asia	1	1	1
Phlomoides tuberosa	Asia	343	1	1
Phoenix caespitosa	Asia	5	1	1
Phoenix dactylifera	Asia	3	1	1
Phoenix loureiroi	Asia	1	1	1
Pholidostachys kalbreyeri	Asia	2	1	1
Photinia beauverdiana	Asia	81	1	1
Photinia glabra	Asia	12	1	1
Photinia hirsuta	Asia	2	1	1
Photinia lucida	Asia	37	1	1
Photinia parvifolia	Asia	36	1	1
Photinia serratifolia	Asia	16	1	1
Phragmanthera austroarabica	Asia	3	1	1
Phragmites australis	Europe	1353	1	1	El-Hokayem, L√©onard, Pantaleone De Vita, and Christopher Conrad. ‚ÄúLocal Identification of Groundwater Dependent Vegetation Using High-Resolution Sentinel-2 Data ‚Äì A Mediterranean Case Study.‚Äù Ecological Indicators 146 (February 1, 2023): 109784. https://doi.org/10.1016/j.ecolind.2022.109784.
Phragmites australis	Asia	290	1	2
Phragmites japonicus	Asia	2	1	2
Phyllostachys bambusoides	Asia	2	1	1
Phyllostachys edulis	Asia	1	1	1
Phyllostachys heteroclada	Asia	3	1	1
Phyllostachys makinoi	Asia	2	1	1
Phyllostachys nigra	Asia	2	1	1
Picea abies	Asia	1	1	1
Picea engelmannii	Asia	2	1	1
Picea jezoensis	Asia	13	1	1
Picea koraiensis	Asia	7	1	1
Picea meyeri	Asia	5	1	1
Pinus albicaulis	Asia	1	1	1
Pinus arizonica	Asia	1	1	1
Pinus ayacahuite	Asia	1	1	1
Pinus balfouriana	Asia	1	1	1
Pinus cembroides	Asia	1	1	1
Pinus contorta	Asia	1	1	1
Pinus densiflora	Asia	297	1	1
Pinus echinata	Asia	1	1	1
Pinus flexilis	Asia	2	1	1
Pinus glabra	Asia	1	1	1
Pinus hartwegii	Asia	3	1	1
Pinus koraiensis	Asia	80	1	1
Pinus lambertiana	Asia	1	1	1
Pinus leiophylla	Asia	1	1	1
Pinus massoniana	Asia	18	1	1
Pinus montezumae	Asia	1	1	1
Pinus morrisonicola	Asia	21	1	1
Pinus nigra	Asia	4	1	1
Pinus patula	Asia	1	1	1
Pinus pinaster	Europe	246	1	1	Maguas, C. et al. Responses of woody species to spatial and temporal ground water changes in coastal sand dune systems. Biogeosciences 8: 1591-1616 (2011).
Pinus pseudostrobus	Asia	2	1	1
Pinus rigida	Asia	6	1	1
Pinus sibirica	Asia	566	1	1
Pinus strobiformis	Asia	2	1	1
Pinus strobus	Asia	1	1	1
Pinus tabuliformis	Asia	12	1	1
Pinus taiwanensis	Asia	76	1	1
Pinus teocote	Asia	1	1	1
Pinus thunbergii	Asia	30	1	1
Pistacia chinensis	Asia	3	1	1
Pistacia falcata	Asia	1	1	1
Pistacia terebinthus	Asia	6	1	1
Plantago asiatica	Asia	21	1	2
Plantago atrata	Asia	18	1	2
Plantago boissieri	Asia	47	1	2
Plantago ciliata	Asia	35	1	2
Plantago crassifolia	Asia	1	1	2
Platanthera bifolia	Asia	31	1	1
Platanthera brevicalcarata	Asia	1	1	1
Platanthera fuscescens	Asia	4	1	1
Platanthera mandarinorum	Asia	2	1	1
Platanus orientalis	Asia	3	1	1
Pleonotoma clematis	Asia	2	1	1
Pleonotoma dendrotricha	Asia	1	1	1
Pleonotoma melioides	Asia	3	1	1
Pleonotoma variabilis	Asia	1	1	1
Poa annua	Asia	20	2	2
Podocarpus fasciculus	Asia	4	1	1
Podocarpus lucienii	Asia	1	1	1
Podocarpus macrophyllus	Asia	3	1	1
Podocarpus matudae	Asia	3	1	1
Podocarpus nakaii	Asia	4	1	1
Podocarpus nubigenus	Asia	1	1	1
Podocarpus oleifolius	Asia	1	1	1
Podocarpus rusbyi	Asia	1	1	1
Podocarpus salignus	Asia	1	1	1
Polemonium boreale	Asia	6	1	1
Polemonium caeruleum	Asia	79	1	1
Polygonatum hookeri	Asia	1	1	1
Polygonatum humile	Asia	43	1	1
Polygonatum inflatum	Asia	2	1	1
Polygonatum involucratum	Asia	29	1	1
Polygonatum lasianthum	Asia	26	1	1
Polygonatum multiflorum	Asia	5	1	1
Polygonatum odoratum	Asia	330	1	1
Polygonatum orientale	Asia	2	1	1
Polygonatum robustum	Asia	2	1	1
Polygonatum roseum	Asia	14	1	1
Polygonatum sibiricum	Asia	26	1	1
Polygonatum verticillatum	Asia	6	1	1
Polygonum angustifolium	Asia	322	1	1
Polygonum arenastrum	Asia	1	1	1
Polygonum aviculare	Asia	40	1	1
Polygonum chaneyi	Asia	61	1	1
Polygonum chlorochryseum	Asia	118	1	1
Polygonum coriarium	Asia	27	1	1
Polygonum debile	Asia	2	1	1
Polygonum diffusum	Asia	1	1	1
Polygonum divaricatum	Asia	123	1	1
Polygonum equisetiforme	Asia	12	1	1
Polygonum filicaule	Asia	1	1	1
Polygonum glaciale	Asia	1	1	1
Polygonum glaucescens	Asia	3	1	1
Polygonum hissaricum	Asia	2	1	1
Populus alba	Asia	5	1	1
Populus canescens	Asia	1	1	1
Populus euphratica	Asia	22	1	1	Arndt, S.K. et al. Contrasting patterns of leaf solute accumulation and salt adaptation in four phreatophytic desert plants in a hyperarid desert with saline groundwater. Journal of Arid Environments 59: 259-270 (2004).
Populus grandidentata	Asia	8	1	1
Populus laurifolia	Asia	10	1	1
Populus nigra	Europe	173	1	1	El-Hokayem, L√©onard, Pantaleone De Vita, and Christopher Conrad. ‚ÄúLocal Identification of Groundwater Dependent Vegetation Using High-Resolution Sentinel-2 Data ‚Äì A Mediterranean Case Study.‚Äù Ecological Indicators 146 (February 1, 2023): 109784. https://doi.org/10.1016/j.ecolind.2022.109784.
Populus nigra	Asia	1	1	1
Populus pamirica	Asia	6	1	1
Populus pruinosa	Asia	8	1	1
Populus purdomii	Asia	1	1	1
Populus suaveolens	Asia	1	1	1
Populus talassica	Asia	6	1	1
Populus tremula	Asia	623	1	1
Portulaca oleracea	Asia	25	2	2
Potentilla argentea	Asia	25	1	1
Potentilla astragalifolia	Asia	19	1	1
Potentilla balansae	Asia	3	1	1
Potentilla betonicifolia	Asia	218	1	1
Potentilla callieri	Asia	1	1	1
Potentilla chinensis	Asia	3	1	1
Potentilla chionea	Asia	1	1	1
Potentilla chrysantha	Asia	39	1	1
Potentilla conferta	Asia	41	1	1
Potentilla cryptotaeniae	Asia	6	1	1
Potentilla desertorum	Asia	2	1	1
Potentilla elegans	Asia	3	1	1
Potentilla erecta	Asia	27	1	1
Potentilla evestita	Asia	17	1	1
Potentilla fragarioides	Asia	88	1	1
Potentilla freyniana	Asia	52	1	1
Potentilla glabra	Asia	3	1	1
Potentilla goldbachii	Asia	1	1	1
Potentilla hirta	Asia	28	1	1
Potentilla reptans	Asia	9	1	1
Potentilla sergievskajae	Asia	3	1	1
Potentilla sericea	Asia	184	1	1
Potentilla simulatrix	Asia	3	1	1
Potentilla sischanensis	Asia	4	1	1
Potentilla soongorica	Asia	5	1	1
Potentilla stolonifera	Asia	9	1	1
Potentilla supina	Asia	9	1	1
Potentilla tanacetifolia	Asia	464	1	1
Potentilla thuringiaca	Asia	1	1	1
Potentilla turczaninowiana	Asia	2	1	1
Potentilla uniflora	Asia	3	1	1
Potentilla verticillaris	Asia	230	1	1
Potentilla virgata	Asia	33	1	1
Pothos chinensis	Asia	172	1	1
Prangos pabularia	Asia	3	1	1
Prangos uloptera	Asia	58	1	1
Prasium majus	Europe	180	1	1
Prosopis	North America	17	1	1	Prasad, M.N.V. & Tewari, J.C. Prosopis Juliflora (SW) DC: Potential for bioremediation and bioeconomy. In: Bioremediation and Bioeconomy (Elsevier, 2016).
Prosopis	Oceania	2	1	1	Prasad, M.N.V. & Tewari, J.C. Prosopis Juliflora (SW) DC: Potential for bioremediation and bioeconomy. In: Bioremediation and Bioeconomy (Elsevier, 2016).
Prosopis	Asia	1	1	1	Prasad, M.N.V. & Tewari, J.C. Prosopis Juliflora (SW) DC: Potential for bioremediation and bioeconomy. In: Bioremediation and Bioeconomy (Elsevier, 2016).
Prosopis flexuosa	South America	31	1	1	Giordano, C.V., Guevara, A, Boccalandro, H.E., Sartor, C. & Villagra, P.E. Water status, drought responses, and growth of Prosopis flexuosa trees with different access to the water table in a warm South American desert. Plant Ecology 212: 1123-1134 (2011).
Prosopis juliflora	Africa	49	1	1	Prasad, M.N.V. & Tewari, J.C. Prosopis Juliflora (SW) DC: Potential for bioremediation and bioeconomy. In: Bioremediation and Bioeconomy (Elsevier, 2016).
Prosopis juliflora	Asia	21	1	1	Prasad, M.N.V. & Tewari, J.C. Prosopis Juliflora (SW) DC: Potential for bioremediation and bioeconomy. In: Bioremediation and Bioeconomy (Elsevier, 2016).
Protea cynaroides	Africa	9	2	1
Protea scolymocephala	Africa	12	2	1
Prunus arborea	Asia	1	1	1
Prunus avium	Asia	7	1	1
Prunus buergeriana	Asia	9	1	1
Prunus campanulata	Asia	76	1	1
Prunus cerasifera	Asia	4	1	1
Prunus discoidea	Asia	1	1	1
Prunus divaricata	Asia	15	1	1
Prunus fortunensis	Asia	4	1	1
Prunus ishidoyana	Asia	1	1	1
Prunus japonica	Asia	12	1	1
Prunus laurocerasus	Asia	7	1	1
Prunus leveilleana	Asia	17	1	1
Prunus mahaleb	Asia	2	1	1
Prunus matuurai	Asia	3	1	1
Prunus maximowiczii	Asia	31	1	1
Prunus padus	Asia	259	1	1
Prunus pedunculata	Asia	20	1	1
Prunus persica	Asia	1	1	1
Prunus phaeosticta	Asia	367	1	1
Prunus sargentii	Asia	246	1	1
Prunus schneideriana	Asia	5	1	1
Prunus sibirica	Asia	42	1	1
Prunus sogdiana	Asia	1	1	1
Prunus spinulosa	Asia	21	1	1
Prunus tenella	Asia	2	1	1
Prunus transarisanensis	Asia	4	1	1
Prunus ulmifolia	Asia	3	1	1
Prunus verrucosa	Asia	2	1	1
Prunus zippeliana	Asia	12	1	1
Przewalskia tangutica	Asia	2	1	1
Psammisia	Asia	1	1	1
Psammisia pauciflora	Asia	1	1	1
Psammochloa villosa	Asia	15	1	1
Psathyrostachys fragilis	Asia	49	1	1
Quercus cerris	Europe	352	1	1	El-Hokayem, L√©onard, Pantaleone De Vita, and Christopher Conrad. ‚ÄúLocal Identification of Groundwater Dependent Vegetation Using High-Resolution Sentinel-2 Data ‚Äì A Mediterranean Case Study.‚Äù Ecological Indicators 146 (February 1, 2023): 109784. https://doi.org/10.1016/j.ecolind.2022.109784.
Quercus ilex	Europe	1170	1	1	El-Hokayem, L√©onard, Pantaleone De Vita, and Christopher Conrad. ‚ÄúLocal Identification of Groundwater Dependent Vegetation Using High-Resolution Sentinel-2 Data ‚Äì A Mediterranean Case Study.‚Äù Ecological Indicators 146 (February 1, 2023): 109784. https://doi.org/10.1016/j.ecolind.2022.109784.
Quercus pubescens	Europe	1112	1	1	El-Hokayem, L√©onard, Pantaleone De Vita, and Christopher Conrad. ‚ÄúLocal Identification of Groundwater Dependent Vegetation Using High-Resolution Sentinel-2 Data ‚Äì A Mediterranean Case Study.‚Äù Ecological Indicators 146 (February 1, 2023): 109784. https://doi.org/10.1016/j.ecolind.2022.109784.
Reaumuria soongarica	Asia	302	2	1	Xu, H., Li, Y. Water-use strategy of three central Asian desert shrubs and their responses to rain pulse events. Plant Soil 285, 5‚Äì17 (2006). https://doi.org/10.1007/s11104-005-5108-9
Robinia pseudoacacia	Asia	4	1	1
Salix alba	Europe	225	1	1	El-Hokayem, L√©onard, Pantaleone De Vita, and Christopher Conrad. ‚ÄúLocal Identification of Groundwater Dependent Vegetation Using High-Resolution Sentinel-2 Data ‚Äì A Mediterranean Case Study.‚Äù Ecological Indicators 146 (February 1, 2023): 109784. https://doi.org/10.1016/j.ecolind.2022.109784.
Salix repens	Europe	198	1	1	Maguas, C. et al. Responses of woody species to spatial and temporal ground water changes in coastal sand dune systems. Biogeosciences 8: 1591-1616 (2011).
Salix repens	Asia	1	1	1	Maguas, C. et al. Responses of woody species to spatial and temporal ground water changes in coastal sand dune systems. Biogeosciences 8: 1591-1616 (2011).
Sambucus nigra	Europe	776	1	1	El-Hokayem, L√©onard, Pantaleone De Vita, and Christopher Conrad. ‚ÄúLocal Identification of Groundwater Dependent Vegetation Using High-Resolution Sentinel-2 Data ‚Äì A Mediterranean Case Study.‚Äù Ecological Indicators 146 (February 1, 2023): 109784. https://doi.org/10.1016/j.ecolind.2022.109784.
Sarcobatus vermiculatus	North America	506	1	1	McKeon, C., et al. Growth and water and nitrate uptake patterns of grazed and ungrazed desert shrubs growing over a nitrate contamination plume. Journal of Arid Environments 64: 1-21 (2006).
Tamarix ramosissima	North America	55	1	1	Arndt, S.K. et al. Contrasting patterns of leaf solute accumulation and salt adaptation in four phreatophytic desert plants in a hyperarid desert with saline groundwater. Journal of Arid Environments 59: 259-270 (2004).
Tamarix ramosissima	Asia	37	1	1	Arndt, S.K. et al. Contrasting patterns of leaf solute accumulation and salt adaptation in four phreatophytic desert plants in a hyperarid desert with saline groundwater. Journal of Arid Environments 59: 259-270 (2004).
Tamarix ramosissima	Europe	10	1	1	Arndt, S.K. et al. Contrasting patterns of leaf solute accumulation and salt adaptation in four phreatophytic desert plants in a hyperarid desert with saline groundwater. Journal of Arid Environments 59: 259-270 (2004).
Ziziphus mucronata	Africa	105	1	1	Weiersbye, I.M. and Witkowski, E.T.F., 2007. Impacts of acid mine drainage on the regeneration potential of highveld phreatophytes. Multiple Use Management of Natural Forests and Woodlands: Policy Refinements and Scientific Progress IV, pp.224-237.

## Sheet: LFRDB References & Metadata
REFERENCES
Cannon, H. L. The use of plant indicators in ground water surveys, geologic mapping, and mineral prospecting. Taxon 20: 227 - 256 (1971).
Donovan, L. A., Richards, J. H., & Muller, M. W. Water relations and leaf chemistry of Chrysothamnus nauseosus ssp consimilis (Asteracea) and Sarcobatus vermiculatus (Chenopodiaceae). Am. J. Bot. 12(83): 1637 - 1646 (1996).
Garcia, C. A., Haynes, J. V., Herrera, N. B., & Gingerich, S. B. Phreatophytic shrub and grass species of Oregon, the estimated distribution of phreatophytic shrubland and grassland across Oregon, and field observations used to constrain mapped species distributions. U.S. Geological Survey Data Release (2021).
Kray, J. A., Cooper, D. J., & Sanderson, J. S. Groundwater use by native plants in response to changes in precipitation in an intermountain basin. J. Arid Environ. 83: 25 - 34 (2012).
Mozingo, H. N. Shrubs of the Great Basin, a natural history. Reno, NV, University of Nevada Press (1987).
Nichols, W. D. Regional ground-water evapotranspiration and ground-water budgets, Great Basin, Nevada. U.S. Geological Survey Professional Paper 1628 (2000).
Robinson, T. W. Phreatophytes. U.S. Geological Survey Water Supply Paper 1423 (1958).
Stromberg, J. C. Root patterns and hydrogeomorphic niches of riparian plants in the American Southwest. J. Arid Environ. 94: 1-9 (2013).
METADATA
Field Name	Description	Values
Dominant Species Name	Dominant Species Name	Text
NV_class	Nevada phreatophyte classification	0=N/A, 1=GDE, 2=non-GDE
OR_class	Oregon phreatophyte classification	0=N/A, 1=GDE, 2=non-GDE
AZ_class	Arizona phreatophyte classification	0=N/A, 1=GDE, 2=non-GDE
CA_class	California phreatophyte classification	0=N/A, 1=GDE, 2=non-GDE
gde_class	GDE classification based on consensus between 2+ states	0=N/A, 1=GDE, 2=non-GDE
gde_cert	GDE certainty based on consensus between states	1 = High certainty, 2 = Medium certainty, 3 = Low certainty, 4 = N/A for all states
gde_type	GDE type (i.e., vegetation)	Text
gde_source	Source of GDE data	Text
gde_descr	GDE description (i.e, dominant species name)	Text
